# Supplementary material for: 2-(3,4-Dimeth­oxy­phen­yl)-4,5-diphenyl-1-(prop-2-en-1-yl)-1H-imidazole
Source: Acta Crystallogr Sect E Struct Rep Online. 2012 Sep 22;68(Pt 10):o2979–80. doi: 10.1107/S1600536812039566 (PMC3470344; doi:10.1107/S1600536812039566)
Supplement: Supplementary file 1 [file e-68-o2979-sup1.cif]

##############################################################################
#                                                                            #
# This CIF contains the data in a paper accepted for publication in          #
# Acta Crystallographica Section E. It conforms to the requirements of       #
# Notes for Authors for Acta Crystallographica Section E, and has been       #
# peer reviewed under the auspices of the IUCr Commission on Journals.       #
#                                                                            #
# Full details of the Crystallographic Information File format               #
# are given in the paper "The Crystallographic Information File (CIF):       #
# a New Standard Archive File for Crystallography" by S. R. Hall, F. H.      #
# Allen and I. D. Brown [Acta Cryst. (1991), A47, 655-685].                  #
#                                                                            #
# The current version of the core CIF dictionary is obtainable from          #
# ftp://ftp.iucr.org/pub/cif_core.dic.                                       #
#                                                                            #
# Software is freely available for graphical display of the structure(s)     #
# in this CIF. For information consult the CIF software page                 #
# http://www.iucr.org/resources/cif/software.                                #
#                                                                            #
# This file may be used for bona fide research purposes within the           #
# scientific community so long as proper attribution is given to the journal # 
# article from which it was obtained.                                        #
#                                                                            #
##############################################################################
data_global
_audit_creation_method     'PLATON <TABLE ACC> option'
_journal_date_recd_electronic     2012-09-05
_journal_date_accepted     2012-09-17
_journal_name_full     'Acta Crystallographica, Section E'
_journal_year     2012
_journal_volume     68
_journal_issue     10
_journal_page_first     o2979
_journal_page_last     o2980
_journal_paper_category     QO
_journal_paper_doi     10.1107/S1600536812039566
_journal_coeditor_code     BT6835
_publ_contact_author_name
;
Mehmet Akkurt
;
_publ_contact_author_address
;
     Department of Physics
     Faculty of Sciences
     Erciyes University
     38039 Kayseri
     Turkey
;
_publ_contact_author_email     'akkurt@erciyes.edu.tr'
_publ_contact_author_fax     '+90-352-2076666 extra 33106'
_publ_contact_author_phone     '+90-352-2076666 extra 33106'
_publ_section_title
;
2-(3,4-Dimethoxyphenyl)-4,5-diphenyl-1-(prop-2-en-1-yl)-1<i>H</i>-imidazole
;
loop_
    _publ_author_name
    _publ_author_address
    'Shaaban K. Mohamed'
;
Chemistry and Environmental Division,
Manchester Metropolitan University,
Manchester M1 5GD,
England
;
    'Mehmet Akkurt'
;
Department of Physics,
Faculty of Sciences,
Erciyes University,
38039 Kayseri,
Turkey
;
    'Frank R. Fronczek'
;
Department of Chemistry,
Louisiana State University,
Baton Rouge,
LA 70803-1804,
USA
;
    'Adel A. E. Marzouk'
;
Pharmaceutical Chemistry Department,
Faculty of Pharmacy,
Al Azhar University,
Egypt
;
    'Antar A. Abdelhamid'
;
Chemistry and Environmental Division,
Manchester Metropolitan University,
Manchester M1 5GD,
England
;
data_I
_chemical_name_systematic
;
2-(3,4-Dimethoxyphenyl)-4,5-diphenyl-1-(prop-2-en-1-yl)-1<i>H</i>-imidazole
;
_chemical_name_common     ?
_chemical_formula_moiety     'C26 H24 N2 O2'
_chemical_formula_sum     'C26 H24 N2 O2'
_chemical_formula_structural     ?
_chemical_formula_iupac     'C26 H24 N2 O2'
_chemical_formula_weight     396.47
_chemical_melting_point     ?
_symmetry_cell_setting     triclinic
_symmetry_space_group_name_H-M     'P -1'
_symmetry_space_group_name_Hall     '-P 1'
loop_
    _symmetry_equiv_pos_site_id
    _symmetry_equiv_pos_as_xyz
    1 x,y,z
    2 -x,-y,-z
_cell_length_a     8.9683(4)
_cell_length_b     10.7916(5)
_cell_length_c     11.7219(5)
_cell_angle_alpha     110.174(2)
_cell_angle_beta     106.267(2)
_cell_angle_gamma     91.991(3)
_cell_volume     1011.32(8)
_cell_formula_units_Z     2
_cell_measurement_reflns_used     3877
_cell_measurement_theta_min     2.24
_cell_measurement_theta_max     30.47
_cell_measurement_temperature     90.0(5)
_exptl_crystal_description     'needle'
_exptl_crystal_colour     'colourless'
_exptl_crystal_size_max     0.360
_exptl_crystal_size_mid     0.120
_exptl_crystal_size_min     0.060
_exptl_crystal_size_rad     ?
_exptl_crystal_density_diffrn     1.302
_exptl_crystal_density_meas     ?
_exptl_crystal_density_method     'Not Measured'
_exptl_crystal_F_000     420
_exptl_absorpt_coefficient_mu     0.083
_exptl_absorpt_correction_type     multi-scan
_exptl_absorpt_process_details     '(SADABS; Sheldrick, 2004)'
_exptl_absorpt_correction_T_min     0.971
_exptl_absorpt_correction_T_max     0.995
_exptl_special_details
;
;
_diffrn_ambient_temperature     90.0(5)
_diffrn_radiation_type     'MoK\a'
_diffrn_radiation_wavelength     0.71073
_diffrn_radiation_source     'sealed tube'
_diffrn_radiation_monochromator     'TRIUMPH curved graphite'
_diffrn_measurement_device_type     'Bruker Kappa APEXII DUO'
_diffrn_measurement_method     '\f and \w scans'
_diffrn_detector_area_resol_mean     ?
_diffrn_reflns_number     17346
_diffrn_reflns_av_R_equivalents     0.0394
_diffrn_reflns_av_sigmaI/netI     0.0514
_diffrn_reflns_theta_min     1.95
_diffrn_reflns_theta_max     30.54
_diffrn_reflns_theta_full     30.54
_diffrn_measured_fraction_theta_max     0.992
_diffrn_measured_fraction_theta_full     0.992
_diffrn_reflns_limit_h_min     -12
_diffrn_reflns_limit_h_max     12
_diffrn_reflns_limit_k_min     -15
_diffrn_reflns_limit_k_max     15
_diffrn_reflns_limit_l_min     -16
_diffrn_reflns_limit_l_max     16
_diffrn_reflns_reduction_process
;
;
_diffrn_standards_number     0
_diffrn_standards_interval_count     0
_diffrn_standards_decay_%     0
_refine_special_details
;
Refinement on <i>F</i>^2^ for ALL reflections except those flagged by the user
for potential systematic errors. Weighted <i>R</i>-factors <i>wR</i> and all
goodnesses of fit <i>S</i> are based on <i>F</i>^2^, conventional
<i>R</i>-factors <i>R</i> are based on <i>F</i>, with <i>F</i> set to zero for
negative <i>F</i>^2^. The observed criterion of <i>F</i>^2^ > \s(<i>F</i>^2^)
is used only for calculating -<i>R</i>-factor-obs <i>etc</i>. and is not
relevant to the choice of reflections for refinement. <i>R</i>-factors based
on <i>F</i>^2^ are statistically about twice as large as those based on
<i>F</i>, and <i>R</i>-factors based on ALL data will be even larger.
;
_reflns_number_total     6149
_reflns_number_gt     4408
_reflns_threshold_expression     I>2\s(I)
_refine_ls_structure_factor_coef     Fsqd
_refine_ls_matrix_type     full
_refine_ls_R_factor_all     0.0752
_refine_ls_R_factor_gt     0.0477
_refine_ls_wR_factor_gt     0.1120
_refine_ls_wR_factor_ref     0.1274
_refine_ls_goodness_of_fit_ref     1.021
_refine_ls_restrained_S_all     1.021
_refine_ls_number_reflns     6149
_refine_ls_number_parameters     273
_refine_ls_number_restraints     0
_refine_ls_number_constraints     ?
_refine_ls_hydrogen_treatment     constr
_refine_ls_weighting_scheme     calc
_refine_ls_weighting_details
         'calc w=1/[\s^2^(Fo^2^)+(0.0575P)^2^+0.3090P] where P=(Fo^2^+2Fc^2^)/3'
_atom_sites_solution_hydrogens     geom
_atom_sites_solution_primary     direct
_atom_sites_solution_secondary     difmap
_refine_ls_shift/su_max     0.000
_refine_ls_shift/su_mean     0.000
_refine_diff_density_max     0.459
_refine_diff_density_min     -0.251
_refine_ls_extinction_method     'none'
_refine_ls_abs_structure_details     ?
_refine_ls_abs_structure_Flack     .
loop_
    _atom_type_symbol
    _atom_type_description
    _atom_type_scat_dispersion_real
    _atom_type_scat_dispersion_imag
    _atom_type_scat_source
    C C 0.0033 0.0016 ' International Tables Vol C Tables 4.2.6.8 and 6.1.1.4'
    H H 0.0000 0.0000 ' International Tables Vol C Tables 4.2.6.8 and 6.1.1.4'
    N N 0.0061 0.0033 ' International Tables Vol C Tables 4.2.6.8 and 6.1.1.4'
    O O 0.0106 0.0060 ' International Tables Vol C Tables 4.2.6.8 and 6.1.1.4'
_computing_data_collection     'APEX2 (Bruker, 2005)'
_computing_cell_refinement     'SAINT (Bruker, 2005)'
_computing_data_reduction     'SAINT (Bruker, 2005)'
_computing_structure_solution     'SIR97 (Altomare <i>et al.</i>, 1999)'
_computing_structure_refinement     'SHELXL97 (Sheldrick, 2008)'
_computing_molecular_graphics
                  'ORTEP-3 for Windows (Farrugia, 1997) and PLATON (Spek, 2009)'
_computing_publication_material
                             'WinGX (Farrugia, 1999) and PARST (Nardelli, 1983)'
loop_
    _atom_site_type_symbol
    _atom_site_label
    _atom_site_fract_x
    _atom_site_fract_y
    _atom_site_fract_z
    _atom_site_U_iso_or_equiv
    _atom_site_thermal_displace_type
    _atom_site_calc_flag
    _atom_site_refinement_flags
    _atom_site_occupancy
    _atom_site_disorder_assembly
    _atom_site_disorder_group
    O O1 0.60501(12) 0.92104(10) 0.24135(9) 0.0174(3) Uani d . 1.000 . .
    O O2 0.57242(12) 0.86263(10) 0.00369(9) 0.0180(3) Uani d . 1.000 . .
    N N1 0.72481(13) 0.48753(11) 0.32705(10) 0.0136(3) Uani d . 1.000 . .
    N N2 0.88572(13) 0.40893(11) 0.21328(10) 0.0135(3) Uani d . 1.000 . .
    C C1 0.70264(16) 0.55194(14) 0.03650(12) 0.0160(4) Uani d . 1.000 . .
    C C2 0.65044(16) 0.64264(14) -0.02155(12) 0.0163(4) Uani d . 1.000 . .
    C C3 0.62078(15) 0.76560(13) 0.04910(12) 0.0144(3) Uani d . 1.000 . .
    C C4 0.63977(16) 0.79788(13) 0.18038(12) 0.0141(3) Uani d . 1.000 . .
    C C5 0.69306(15) 0.70881(13) 0.23773(12) 0.0138(3) Uani d . 1.000 . .
    C C6 0.72605(15) 0.58461(13) 0.16638(12) 0.0134(3) Uani d . 1.000 . .
    C C7 0.5608(2) 0.83768(15) -0.12690(13) 0.0229(4) Uani d . 1.000 . .
    C C8 0.64201(19) 0.96524(14) 0.37715(13) 0.0205(4) Uani d . 1.000 . .
    C C9 0.77680(15) 0.49333(13) 0.23350(12) 0.0129(3) Uani d . 1.000 . .
    C C10 0.80286(15) 0.39533(13) 0.36895(12) 0.0125(3) Uani d . 1.000 . .
    C C11 0.90182(15) 0.34498(13) 0.29931(12) 0.0129(3) Uani d . 1.000 . .
    C C12 0.97719(16) 0.39151(14) 0.12516(13) 0.0162(4) Uani d . 1.000 . .
    C C13 0.91694(18) 0.26993(15) 0.00627(13) 0.0207(4) Uani d . 1.000 . .
    C C14 0.7876(2) 0.18741(17) -0.02524(15) 0.0277(5) Uani d . 1.000 . .
    C C15 0.77327(15) 0.36358(12) 0.47378(12) 0.0127(3) Uani d . 1.000 . .
    C C16 0.62980(16) 0.38237(13) 0.49728(12) 0.0146(3) Uani d . 1.000 . .
    C C17 0.59989(16) 0.36083(14) 0.59963(13) 0.0167(4) Uani d . 1.000 . .
    C C18 0.71297(17) 0.31669(14) 0.67889(13) 0.0172(4) Uani d . 1.000 . .
    C C19 0.85580(17) 0.29638(14) 0.65568(13) 0.0167(4) Uani d . 1.000 . .
    C C20 0.88689(16) 0.32016(13) 0.55478(12) 0.0150(3) Uani d . 1.000 . .
    C C21 0.99892(16) 0.23750(13) 0.30191(12) 0.0139(3) Uani d . 1.000 . .
    C C22 0.92335(17) 0.10790(14) 0.26220(14) 0.0180(4) Uani d . 1.000 . .
    C C23 1.00989(18) 0.00593(14) 0.27258(14) 0.0207(4) Uani d . 1.000 . .
    C C24 1.17247(17) 0.03201(14) 0.32038(13) 0.0181(4) Uani d . 1.000 . .
    C C25 1.24860(16) 0.16004(14) 0.35776(13) 0.0175(4) Uani d . 1.000 . .
    C C26 1.16261(16) 0.26308(14) 0.34948(13) 0.0162(3) Uani d . 1.000 . .
    H H1 0.72180 0.46930 -0.01200 0.0190 Uiso c R 1.000 . .
    H H2 0.63550 0.62000 -0.10840 0.0200 Uiso c R 1.000 . .
    H H5 0.70730 0.73110 0.32450 0.0170 Uiso c R 1.000 . .
    H H8A 0.57790 0.90890 0.39830 0.0310 Uiso c R 1.000 . .
    H H8B 0.62230 1.05560 0.41010 0.0310 Uiso c R 1.000 . .
    H H8C 0.75070 0.96090 0.41430 0.0310 Uiso c R 1.000 . .
    H H9A 0.66190 0.82570 -0.13840 0.0340 Uiso c R 1.000 . .
    H H9B 0.52540 0.91210 -0.14830 0.0340 Uiso c R 1.000 . .
    H H9C 0.48740 0.75850 -0.18160 0.0340 Uiso c R 1.000 . .
    H H12A 1.08480 0.38680 0.16900 0.0190 Uiso c R 1.000 . .
    H H12B 0.97800 0.46930 0.10170 0.0190 Uiso c R 1.000 . .
    H H13 0.97540 0.25080 -0.05030 0.0250 Uiso c R 1.000 . .
    H H14A 0.72580 0.20300 0.02870 0.0330 Uiso c R 1.000 . .
    H H14B 0.75810 0.11360 -0.10140 0.0330 Uiso c R 1.000 . .
    H H16 0.55270 0.40990 0.44340 0.0170 Uiso c R 1.000 . .
    H H17 0.50460 0.37590 0.61490 0.0200 Uiso c R 1.000 . .
    H H18 0.69340 0.30080 0.74690 0.0210 Uiso c R 1.000 . .
    H H19 0.93150 0.26650 0.70840 0.0200 Uiso c R 1.000 . .
    H H20 0.98340 0.30720 0.54110 0.0180 Uiso c R 1.000 . .
    H H22 0.81450 0.08960 0.22860 0.0220 Uiso c R 1.000 . .
    H H23 0.95870 -0.08010 0.24740 0.0250 Uiso c R 1.000 . .
    H H24 1.23020 -0.03640 0.32730 0.0220 Uiso c R 1.000 . .
    H H25 1.35770 0.17720 0.38850 0.0210 Uiso c R 1.000 . .
    H H26 1.21420 0.34920 0.37570 0.0190 Uiso c R 1.000 . .
loop_
    _atom_site_aniso_label
    _atom_site_aniso_U_11
    _atom_site_aniso_U_22
    _atom_site_aniso_U_33
    _atom_site_aniso_U_12
    _atom_site_aniso_U_13
    _atom_site_aniso_U_23
    O1 0.0249(5) 0.0137(5) 0.0147(4) 0.0065(4) 0.0063(4) 0.0060(4)
    O2 0.0244(5) 0.0182(5) 0.0155(4) 0.0069(4) 0.0064(4) 0.0108(4)
    N1 0.0149(5) 0.0132(5) 0.0146(5) 0.0035(4) 0.0050(4) 0.0068(4)
    N2 0.0159(5) 0.0133(5) 0.0135(5) 0.0036(4) 0.0061(4) 0.0064(4)
    C1 0.0183(7) 0.0148(6) 0.0152(6) 0.0045(5) 0.0061(5) 0.0052(5)
    C2 0.0192(7) 0.0179(7) 0.0128(6) 0.0030(5) 0.0054(5) 0.0064(5)
    C3 0.0138(6) 0.0155(6) 0.0155(6) 0.0023(5) 0.0034(5) 0.0085(5)
    C4 0.0143(6) 0.0132(6) 0.0154(6) 0.0022(5) 0.0048(5) 0.0057(5)
    C5 0.0146(6) 0.0154(6) 0.0126(5) 0.0024(5) 0.0039(5) 0.0067(5)
    C6 0.0132(6) 0.0140(6) 0.0144(6) 0.0024(5) 0.0042(5) 0.0069(5)
    C7 0.0328(8) 0.0236(8) 0.0159(6) 0.0058(6) 0.0071(6) 0.0117(6)
    C8 0.0295(8) 0.0180(7) 0.0150(6) 0.0078(6) 0.0081(6) 0.0058(5)
    C9 0.0130(6) 0.0123(6) 0.0130(5) 0.0026(5) 0.0035(5) 0.0047(5)
    C10 0.0134(6) 0.0113(6) 0.0132(5) 0.0024(5) 0.0039(5) 0.0050(5)
    C11 0.0144(6) 0.0112(6) 0.0133(5) 0.0022(5) 0.0043(5) 0.0046(5)
    C12 0.0178(6) 0.0171(7) 0.0176(6) 0.0054(5) 0.0094(5) 0.0078(5)
    C13 0.0272(8) 0.0202(7) 0.0177(6) 0.0065(6) 0.0123(6) 0.0063(6)
    C14 0.0337(9) 0.0261(8) 0.0203(7) 0.0011(7) 0.0109(7) 0.0032(6)
    C15 0.0153(6) 0.0100(6) 0.0128(5) 0.0015(5) 0.0047(5) 0.0041(5)
    C16 0.0157(6) 0.0138(6) 0.0158(6) 0.0043(5) 0.0056(5) 0.0067(5)
    C17 0.0171(6) 0.0170(7) 0.0184(6) 0.0033(5) 0.0086(5) 0.0071(5)
    C18 0.0230(7) 0.0157(6) 0.0146(6) 0.0016(5) 0.0070(5) 0.0069(5)
    C19 0.0197(7) 0.0150(6) 0.0150(6) 0.0033(5) 0.0030(5) 0.0070(5)
    C20 0.0148(6) 0.0145(6) 0.0164(6) 0.0038(5) 0.0052(5) 0.0060(5)
    C21 0.0168(6) 0.0133(6) 0.0134(5) 0.0048(5) 0.0064(5) 0.0056(5)
    C22 0.0151(6) 0.0157(7) 0.0229(7) 0.0029(5) 0.0051(5) 0.0072(6)
    C23 0.0237(7) 0.0124(6) 0.0264(7) 0.0040(6) 0.0082(6) 0.0073(6)
    C24 0.0219(7) 0.0167(7) 0.0187(6) 0.0097(6) 0.0084(5) 0.0079(5)
    C25 0.0143(6) 0.0200(7) 0.0188(6) 0.0053(5) 0.0045(5) 0.0083(6)
    C26 0.0170(6) 0.0134(6) 0.0175(6) 0.0022(5) 0.0053(5) 0.0051(5)
_geom_special_details
;
Bond distances, angles <i>etc</i>. have been calculated using the rounded
fractional coordinates. All su's are estimated from the variances of the
(full) variance-covariance matrix. The cell e.s.d.'s are taken into account in
the estimation of distances, angles and torsion angles
;
loop_
    _geom_bond_atom_site_label_1
    _geom_bond_atom_site_label_2
    _geom_bond_site_symmetry_1
    _geom_bond_site_symmetry_2
    _geom_bond_distance
    _geom_bond_publ_flag
    O1 C4 . . 1.3685(18) no
    O1 C8 . . 1.4286(17) no
    O2 C3 . . 1.3618(18) no
    O2 C7 . . 1.4321(17) no
    N1 C9 . . 1.3250(18) no
    N1 C10 . . 1.3835(19) no
    N2 C9 . . 1.3721(19) no
    N2 C11 . . 1.3854(18) no
    N2 C12 . . 1.4583(18) no
    C1 C2 . . 1.398(2) no
    C1 C6 . . 1.3899(18) no
    C2 C3 . . 1.381(2) no
    C3 C4 . . 1.4134(18) no
    C4 C5 . . 1.379(2) no
    C5 C6 . . 1.406(2) no
    C6 C9 . . 1.470(2) no
    C10 C11 . . 1.3721(19) no
    C10 C15 . . 1.4712(19) no
    C11 C21 . . 1.478(2) no
    C12 C13 . . 1.491(2) no
    C13 C14 . . 1.318(3) no
    C15 C16 . . 1.397(2) no
    C15 C20 . . 1.3991(19) no
    C16 C17 . . 1.391(2) no
    C17 C18 . . 1.389(2) no
    C18 C19 . . 1.392(2) no
    C19 C20 . . 1.390(2) no
    C21 C22 . . 1.393(2) no
    C21 C26 . . 1.396(2) no
    C22 C23 . . 1.388(2) no
    C23 C24 . . 1.387(2) no
    C24 C25 . . 1.384(2) no
    C25 C26 . . 1.390(2) no
    C1 H1 . . 0.9300 no
    C2 H2 . . 0.9300 no
    C5 H5 . . 0.9300 no
    C7 H9A . . 0.9600 no
    C7 H9B . . 0.9600 no
    C7 H9C . . 0.9600 no
    C8 H8A . . 0.9600 no
    C8 H8B . . 0.9600 no
    C8 H8C . . 0.9600 no
    C12 H12A . . 0.9700 no
    C12 H12B . . 0.9700 no
    C13 H13 . . 0.9300 no
    C14 H14A . . 0.9300 no
    C14 H14B . . 0.9300 no
    C16 H16 . . 0.9300 no
    C17 H17 . . 0.9300 no
    C18 H18 . . 0.9300 no
    C19 H19 . . 0.9300 no
    C20 H20 . . 0.9300 no
    C22 H22 . . 0.9300 no
    C23 H23 . . 0.9300 no
    C24 H24 . . 0.9300 no
    C25 H25 . . 0.9300 no
    C26 H26 . . 0.9300 no
loop_
    _geom_angle_atom_site_label_1
    _geom_angle_atom_site_label_2
    _geom_angle_atom_site_label_3
    _geom_angle_site_symmetry_1
    _geom_angle_site_symmetry_2
    _geom_angle_site_symmetry_3
    _geom_angle
    _geom_angle_publ_flag
    C4 O1 C8 . . . 116.86(11) no
    C3 O2 C7 . . . 116.81(12) no
    C9 N1 C10 . . . 105.70(12) no
    C9 N2 C11 . . . 106.90(11) no
    C9 N2 C12 . . . 128.55(12) no
    C11 N2 C12 . . . 124.46(12) no
    C2 C1 C6 . . . 120.37(13) no
    C1 C2 C3 . . . 120.52(12) no
    O2 C3 C2 . . . 125.76(12) no
    O2 C3 C4 . . . 114.84(12) no
    C2 C3 C4 . . . 119.40(13) no
    O1 C4 C3 . . . 114.91(12) no
    O1 C4 C5 . . . 125.16(12) no
    C3 C4 C5 . . . 119.92(13) no
    C4 C5 C6 . . . 120.68(12) no
    C1 C6 C5 . . . 119.06(13) no
    C1 C6 C9 . . . 123.53(13) no
    C5 C6 C9 . . . 117.34(11) no
    N1 C9 N2 . . . 111.38(12) no
    N1 C9 C6 . . . 122.61(13) no
    N2 C9 C6 . . . 125.96(12) no
    N1 C10 C11 . . . 110.18(12) no
    N1 C10 C15 . . . 120.50(12) no
    C11 C10 C15 . . . 129.32(13) no
    N2 C11 C10 . . . 105.85(12) no
    N2 C11 C21 . . . 124.07(12) no
    C10 C11 C21 . . . 129.91(13) no
    N2 C12 C13 . . . 113.96(13) no
    C12 C13 C14 . . . 125.34(15) no
    C10 C15 C16 . . . 119.34(12) no
    C10 C15 C20 . . . 122.15(13) no
    C16 C15 C20 . . . 118.45(12) no
    C15 C16 C17 . . . 121.38(13) no
    C16 C17 C18 . . . 119.72(14) no
    C17 C18 C19 . . . 119.41(13) no
    C18 C19 C20 . . . 120.92(14) no
    C15 C20 C19 . . . 120.11(14) no
    C11 C21 C22 . . . 118.45(13) no
    C11 C21 C26 . . . 122.14(13) no
    C22 C21 C26 . . . 119.31(14) no
    C21 C22 C23 . . . 120.26(14) no
    C22 C23 C24 . . . 120.17(15) no
    C23 C24 C25 . . . 119.91(15) no
    C24 C25 C26 . . . 120.24(14) no
    C21 C26 C25 . . . 120.08(14) no
    C2 C1 H1 . . . 120.00 no
    C6 C1 H1 . . . 120.00 no
    C1 C2 H2 . . . 120.00 no
    C3 C2 H2 . . . 120.00 no
    C4 C5 H5 . . . 120.00 no
    C6 C5 H5 . . . 120.00 no
    O2 C7 H9A . . . 109.00 no
    O2 C7 H9B . . . 109.00 no
    O2 C7 H9C . . . 110.00 no
    H9A C7 H9B . . . 109.00 no
    H9A C7 H9C . . . 109.00 no
    H9B C7 H9C . . . 109.00 no
    O1 C8 H8A . . . 109.00 no
    O1 C8 H8B . . . 109.00 no
    O1 C8 H8C . . . 109.00 no
    H8A C8 H8B . . . 110.00 no
    H8A C8 H8C . . . 109.00 no
    H8B C8 H8C . . . 109.00 no
    N2 C12 H12A . . . 109.00 no
    N2 C12 H12B . . . 109.00 no
    C13 C12 H12A . . . 109.00 no
    C13 C12 H12B . . . 109.00 no
    H12A C12 H12B . . . 108.00 no
    C12 C13 H13 . . . 117.00 no
    C14 C13 H13 . . . 117.00 no
    C13 C14 H14A . . . 120.00 no
    C13 C14 H14B . . . 120.00 no
    H14A C14 H14B . . . 120.00 no
    C15 C16 H16 . . . 119.00 no
    C17 C16 H16 . . . 119.00 no
    C16 C17 H17 . . . 120.00 no
    C18 C17 H17 . . . 120.00 no
    C17 C18 H18 . . . 120.00 no
    C19 C18 H18 . . . 120.00 no
    C18 C19 H19 . . . 120.00 no
    C20 C19 H19 . . . 120.00 no
    C15 C20 H20 . . . 120.00 no
    C19 C20 H20 . . . 120.00 no
    C21 C22 H22 . . . 120.00 no
    C23 C22 H22 . . . 120.00 no
    C22 C23 H23 . . . 120.00 no
    C24 C23 H23 . . . 120.00 no
    C23 C24 H24 . . . 120.00 no
    C25 C24 H24 . . . 120.00 no
    C24 C25 H25 . . . 120.00 no
    C26 C25 H25 . . . 120.00 no
    C21 C26 H26 . . . 120.00 no
    C25 C26 H26 . . . 120.00 no
loop_
    _geom_torsion_atom_site_label_1
    _geom_torsion_atom_site_label_2
    _geom_torsion_atom_site_label_3
    _geom_torsion_atom_site_label_4
    _geom_torsion_site_symmetry_1
    _geom_torsion_site_symmetry_2
    _geom_torsion_site_symmetry_3
    _geom_torsion_site_symmetry_4
    _geom_torsion
    _geom_torsion_publ_flag
    C8 O1 C4 C3 . . . . -171.98(13) no
    C8 O1 C4 C5 . . . . 6.6(2) no
    C7 O2 C3 C4 . . . . 176.30(13) no
    C7 O2 C3 C2 . . . . -4.1(2) no
    C10 N1 C9 N2 . . . . -0.18(15) no
    C9 N1 C10 C11 . . . . -0.34(15) no
    C10 N1 C9 C6 . . . . -177.67(12) no
    C9 N1 C10 C15 . . . . 179.97(11) no
    C12 N2 C11 C21 . . . . -8.3(2) no
    C11 N2 C9 C6 . . . . 178.00(13) no
    C9 N2 C11 C21 . . . . 174.87(13) no
    C12 N2 C11 C10 . . . . 176.06(12) no
    C11 N2 C9 N1 . . . . 0.61(15) no
    C12 N2 C9 N1 . . . . -176.05(13) no
    C11 N2 C12 C13 . . . . 81.73(17) no
    C9 N2 C12 C13 . . . . -102.15(17) no
    C9 N2 C11 C10 . . . . -0.78(15) no
    C12 N2 C9 C6 . . . . 1.3(2) no
    C2 C1 C6 C9 . . . . 178.37(14) no
    C2 C1 C6 C5 . . . . 1.4(2) no
    C6 C1 C2 C3 . . . . -0.3(2) no
    C1 C2 C3 C4 . . . . -1.6(2) no
    C1 C2 C3 O2 . . . . 178.77(14) no
    C2 C3 C4 C5 . . . . 2.4(2) no
    O2 C3 C4 O1 . . . . 0.68(19) no
    O2 C3 C4 C5 . . . . -177.97(13) no
    C2 C3 C4 O1 . . . . -178.96(13) no
    C3 C4 C5 C6 . . . . -1.2(2) no
    O1 C4 C5 C6 . . . . -179.74(13) no
    C4 C5 C6 C1 . . . . -0.7(2) no
    C4 C5 C6 C9 . . . . -177.80(13) no
    C1 C6 C9 N2 . . . . 39.2(2) no
    C5 C6 C9 N2 . . . . -143.78(14) no
    C1 C6 C9 N1 . . . . -143.64(15) no
    C5 C6 C9 N1 . . . . 33.3(2) no
    N1 C10 C11 N2 . . . . 0.70(15) no
    C11 C10 C15 C20 . . . . 28.2(2) no
    N1 C10 C15 C20 . . . . -152.15(13) no
    C11 C10 C15 C16 . . . . -154.50(15) no
    C15 C10 C11 C21 . . . . 5.1(2) no
    N1 C10 C15 C16 . . . . 25.13(19) no
    N1 C10 C11 C21 . . . . -174.60(13) no
    C15 C10 C11 N2 . . . . -179.65(13) no
    N2 C11 C21 C22 . . . . -109.09(16) no
    C10 C11 C21 C26 . . . . -110.82(18) no
    N2 C11 C21 C26 . . . . 74.64(18) no
    C10 C11 C21 C22 . . . . 65.5(2) no
    N2 C12 C13 C14 . . . . 4.5(2) no
    C10 C15 C16 C17 . . . . -176.38(13) no
    C20 C15 C16 C17 . . . . 1.0(2) no
    C10 C15 C20 C19 . . . . 177.46(13) no
    C16 C15 C20 C19 . . . . 0.2(2) no
    C15 C16 C17 C18 . . . . -1.5(2) no
    C16 C17 C18 C19 . . . . 0.9(2) no
    C17 C18 C19 C20 . . . . 0.3(2) no
    C18 C19 C20 C15 . . . . -0.8(2) no
    C11 C21 C22 C23 . . . . -174.93(13) no
    C26 C21 C22 C23 . . . . 1.5(2) no
    C11 C21 C26 C25 . . . . 175.78(13) no
    C22 C21 C26 C25 . . . . -0.5(2) no
    C21 C22 C23 C24 . . . . -1.2(2) no
    C22 C23 C24 C25 . . . . 0.0(2) no
    C23 C24 C25 C26 . . . . 1.0(2) no
    C24 C25 C26 C21 . . . . -0.8(2) no
loop_
    _geom_hbond_atom_site_label_D
    _geom_hbond_atom_site_label_H
    _geom_hbond_atom_site_label_A
    _geom_hbond_site_symmetry_A
    _geom_hbond_distance_DH
    _geom_hbond_distance_HA
    _geom_hbond_distance_DA
    _geom_hbond_angle_DHA
    _geom_hbond_publ_flag
    C7 H9B O1 2_675 0.96 2.57 3.515(2) 170 yes
    C14 H14A N2 . 0.93 2.53 2.859(2) 101 no
    C8 H8B Cg3 1_565 0.96 2.98 3.8316(17) 149 yes
_iucr_refine_instructions_details
;
TITL B-5 in P-1
CELL 0.71073   8.9683  10.7916  11.7219 110.174 106.267  91.991
ZERR    2.00   0.0004   0.0005   0.0005   0.002   0.002   0.003
LATT   1
SFAC  C    H    N    O
UNIT  52   48   4    4
MERG   2
OMIT   -4.00 180.00
FMAP   2
PLAN   5
BOND   $H
CONF
ACTA
SIZE   0.06   0.12   0.36
LIST   4
L.S.   13
WGHT    0.057500    0.309000
FVAR       0.24104
C1    1    0.702637    0.551945    0.036504    11.00000    0.01832    0.01484 =
         0.01516    0.00517    0.00607    0.00454
AFIX  43
H1    2    0.721818    0.469260   -0.012045    11.00000   -1.20000
AFIX   0
C2    1    0.650435    0.642638   -0.021552    11.00000    0.01918    0.01790 =
         0.01277    0.00636    0.00543    0.00301
AFIX  43
H2    2    0.635547    0.620014   -0.108445    11.00000   -1.20000
AFIX   0
C3    1    0.620783    0.765600    0.049103    11.00000    0.01381    0.01551 =
         0.01547    0.00853    0.00339    0.00235
C4    1    0.639766    0.797876    0.180384    11.00000    0.01431    0.01315 =
         0.01544    0.00570    0.00482    0.00221
C5    1    0.693062    0.708810    0.237735    11.00000    0.01463    0.01539 =
         0.01255    0.00675    0.00394    0.00240
AFIX  43
H5    2    0.707327    0.731136    0.324507    11.00000   -1.20000
AFIX   0
C6    1    0.726053    0.584606    0.166379    11.00000    0.01320    0.01404 =
         0.01439    0.00691    0.00423    0.00242
C7    1    0.560820    0.837678   -0.126904    11.00000    0.03276    0.02364 =
         0.01588    0.01168    0.00709    0.00584
AFIX 137
H9A   2    0.661942    0.825697   -0.138360    11.00000   -1.50000
H9B   2    0.525390    0.912121   -0.148327    11.00000   -1.50000
H9C   2    0.487355    0.758490   -0.181559    11.00000   -1.50000
AFIX   0
C8    1    0.642011    0.965240    0.377150    11.00000    0.02954    0.01799 =
         0.01501    0.00577    0.00812    0.00778
AFIX 137
H8A   2    0.577906    0.908899    0.398328    11.00000   -1.50000
H8B   2    0.622256    1.055577    0.410104    11.00000   -1.50000
H8C   2    0.750734    0.960944    0.414273    11.00000   -1.50000
AFIX   0
C9    1    0.776795    0.493327    0.233505    11.00000    0.01297    0.01228 =
         0.01301    0.00472    0.00350    0.00264
C10   1    0.802863    0.395327    0.368951    11.00000    0.01336    0.01134 =
         0.01320    0.00504    0.00386    0.00237
C11   1    0.901820    0.344982    0.299315    11.00000    0.01442    0.01116 =
         0.01325    0.00456    0.00434    0.00215
C12   1    0.977190    0.391506    0.125159    11.00000    0.01784    0.01708 =
         0.01763    0.00781    0.00941    0.00536
AFIX  23
H12A  2    1.084780    0.386826    0.168957    11.00000   -1.20000
H12B  2    0.977952    0.469296    0.101651    11.00000   -1.20000
AFIX   0
C13   1    0.916939    0.269934    0.006266    11.00000    0.02719    0.02021 =
         0.01772    0.00630    0.01235    0.00650
AFIX  43
H13   2    0.975425    0.250777   -0.050274    11.00000   -1.20000
AFIX   0
C14   1    0.787575    0.187412   -0.025240    11.00000    0.03367    0.02611 =
         0.02029    0.00319    0.01093    0.00115
AFIX  93
H14A  2    0.725778    0.203038    0.028715    11.00000   -1.20000
H14B  2    0.758083    0.113551   -0.101429    11.00000   -1.20000
AFIX   0
C15   1    0.773272    0.363578    0.473778    11.00000    0.01526    0.01002 =
         0.01285    0.00415    0.00473    0.00151
C16   1    0.629801    0.382374    0.497284    11.00000    0.01575    0.01378 =
         0.01580    0.00675    0.00557    0.00433
AFIX  43
H16   2    0.552663    0.409875    0.443358    11.00000   -1.20000
AFIX   0
C17   1    0.599890    0.360828    0.599628    11.00000    0.01710    0.01702 =
         0.01837    0.00713    0.00857    0.00335
AFIX  43
H17   2    0.504577    0.375909    0.614945    11.00000   -1.20000
AFIX   0
C18   1    0.712968    0.316685    0.678895    11.00000    0.02298    0.01567 =
         0.01462    0.00691    0.00697    0.00163
AFIX  43
H18   2    0.693395    0.300848    0.746860    11.00000   -1.20000
AFIX   0
C19   1    0.855797    0.296376    0.655685    11.00000    0.01966    0.01503 =
         0.01496    0.00700    0.00300    0.00327
AFIX  43
H19   2    0.931498    0.266472    0.708421    11.00000   -1.20000
AFIX   0
C20   1    0.886889    0.320165    0.554780    11.00000    0.01477    0.01452 =
         0.01637    0.00599    0.00523    0.00378
AFIX  43
H20   2    0.983379    0.307201    0.541088    11.00000   -1.20000
AFIX   0
C21   1    0.998924    0.237503    0.301906    11.00000    0.01677    0.01326 =
         0.01339    0.00564    0.00636    0.00483
C22   1    0.923352    0.107902    0.262197    11.00000    0.01505    0.01565 =
         0.02287    0.00715    0.00508    0.00295
AFIX  43
H22   2    0.814484    0.089623    0.228599    11.00000   -1.20000
AFIX   0
C23   1    1.009890    0.005932    0.272577    11.00000    0.02369    0.01239 =
         0.02635    0.00733    0.00818    0.00405
AFIX  43
H23   2    0.958739   -0.080086    0.247418    11.00000   -1.20000
AFIX   0
C24   1    1.172469    0.032010    0.320380    11.00000    0.02189    0.01670 =
         0.01865    0.00787    0.00842    0.00972
AFIX  43
H24   2    1.230246   -0.036426    0.327308    11.00000   -1.20000
AFIX   0
C25   1    1.248602    0.160037    0.357760    11.00000    0.01427    0.02000 =
         0.01875    0.00834    0.00445    0.00532
AFIX  43
H25   2    1.357673    0.177180    0.388524    11.00000   -1.20000
AFIX   0
C26   1    1.162611    0.263084    0.349482    11.00000    0.01697    0.01340 =
         0.01747    0.00506    0.00534    0.00222
AFIX  43
H26   2    1.214185    0.349157    0.375666    11.00000   -1.20000
AFIX   0
N1    3    0.724812    0.487533    0.327045    11.00000    0.01487    0.01323 =
         0.01457    0.00683    0.00498    0.00347
N2    3    0.885721    0.408929    0.213277    11.00000    0.01585    0.01332 =
         0.01348    0.00642    0.00605    0.00363
O1    4    0.605010    0.921041    0.241348    11.00000    0.02491    0.01365 =
         0.01466    0.00597    0.00630    0.00652
O2    4    0.572419    0.862632    0.003691    11.00000    0.02442    0.01816 =
         0.01551    0.01080    0.00637    0.00687
HKLF    4
REM  B-5 in P-1
REM R1 =  0.0477 for   4408 Fo > 4sig(Fo)  and  0.0752 for all   6149 data
REM    273 parameters refined using      0 restraints
END
WGHT      0.0575      0.3090
REM Highest difference peak  0.459,  deepest hole -0.251,  1-sigma level  0.055
Q1    1   0.7837  0.3810  0.4215  11.00000  0.05    0.46
Q2    1   0.9541  0.2960  0.3090  11.00000  0.05    0.43
Q3    1   0.6310  0.3961  0.5668  11.00000  0.05    0.41
Q4    1   0.6244  0.7779  0.1123  11.00000  0.05    0.37
Q5    1   0.8392  0.4581  0.2270  11.00000  0.05    0.35
;
