# Supplementary material for: 2-(3,4-Dimeth­oxy­phen­yl)-4,5-diphenyl-1-(prop-2-en-1-yl)-1H-imidazole
Source: Acta Crystallogr Sect E Struct Rep Online. 2012 Sep 22;68(Pt 10):o2979–80. doi: 10.1107/S1600536812039566 (PMC3470344; doi:10.1107/S1600536812039566)
Supplement: Supplementary file 2 [file e-68-o2979-Isup2.hkl]

# 
# h,k,l, Fc-squared, Fo-squared, sigma(Fo-squared) and status flag 
# 
data_I
_shelx_title ' B-5 in P-1' 
_shelx_refln_list_code          4 
_shelx_F_calc_maximum      128.60 
_exptl_crystal_F_000       420.00 
_reflns_d_resolution_high  0.6992 
 
loop_ 
 _symmetry_equiv_pos_as_xyz 
 'x, y, z' 
 '-x, -y, -z' 
 
_cell_length_a     8.9683 
_cell_length_b    10.7916 
_cell_length_c    11.7219 
_cell_angle_alpha 110.174 
_cell_angle_beta  106.267 
_cell_angle_gamma  91.991 
 
_shelx_F_squared_multiplier     1.000 
 
loop_ 
 _refln_index_h 
 _refln_index_k 
 _refln_index_l 
 _refln_F_squared_calc 
 _refln_F_squared_meas 
 _refln_F_squared_sigma 
 _refln_observed_status 
   1   0   0      100.60       84.06      2.67 o 
   2   0   0     1564.61     1606.26     57.57 o 
   3   0   0     1132.71     1158.31     25.98 o 
   4   0   0      215.75      210.35      6.81 o 
   5   0   0      241.80      269.52      7.35 o 
   6   0   0      133.93      127.44      6.20 o 
   7   0   0       28.01       18.56      2.67 o 
   8   0   0      155.11      148.92      6.54 o 
   9   0   0        3.41       -0.86      3.77 o 
  10   0   0       91.31      100.29      7.84 o 
  11   0   0      108.18      127.37      9.38 o 
  12   0   0        5.15        4.12      5.21 o 
 -12   1   0      101.19      125.70      9.47 o 
 -11   1   0       72.71       73.27      7.33 o 
 -10   1   0      135.97      129.01      8.48 o 
  -9   1   0       15.34       11.63      4.06 o 
  -8   1   0       12.20       10.76      3.08 o 
  -7   1   0       33.18       27.50      3.18 o 
  -6   1   0       16.64       20.23      2.55 o 
  -5   1   0      303.18      324.93      9.37 o 
  -4   1   0      589.27      573.67     12.49 o 
  -3   1   0       83.39       84.52      3.07 o 
  -2   1   0     1543.46     1372.58     24.00 o 
  -1   1   0      644.70      583.11      9.26 o 
   0   1   0     1457.44     1487.08     31.64 o 
   1   1   0      344.53      317.22      7.79 o 
   2   1   0    16537.14    16787.80    422.38 o 
   3   1   0        4.50        6.37      2.07 o 
   4   1   0        0.50       -2.16      1.61 o 
   5   1   0     1138.53     1156.73     26.72 o 
   6   1   0        5.95        2.11      2.32 o 
   7   1   0      117.60      112.88      5.59 o 
   8   1   0      157.64      143.63     20.57 o 
   9   1   0       44.02       36.83      4.42 o 
  10   1   0        5.65       -4.56      4.12 o 
  11   1   0       96.51      131.63      9.73 o 
  12   1   0       80.17       87.92      8.77 o 
 -12   2   0        7.87       -8.61      6.71 o 
 -11   2   0       51.21       66.57      6.86 o 
 -10   2   0       73.17       71.51      6.56 o 
  -9   2   0        1.07        2.55      3.53 o 
  -8   2   0        1.89        0.75      2.23 o 
  -7   2   0      228.53      217.53      9.17 o 
  -6   2   0        3.99        7.93      2.14 o 
  -5   2   0      110.24       81.30      3.26 o 
  -4   2   0       63.54       58.06      2.44 o 
  -3   2   0     2954.15     2905.17     43.86 o 
  -2   2   0      684.98      662.88      9.99 o 
  -1   2   0     3083.05     3040.95     40.54 o 
   0   2   0      518.25      467.25     12.05 o 
   1   2   0     4131.34     4257.51     90.53 o 
   2   2   0        8.48       12.82      1.82 o 
   3   2   0     1699.01     1749.57     38.82 o 
   4   2   0     1804.34     1940.19     35.60 o 
   5   2   0        1.41       -1.70      2.15 o 
   6   2   0       66.56       85.67      4.66 o 
   7   2   0      236.15      233.10     10.16 o 
   8   2   0        7.26        3.91      3.70 o 
   9   2   0       47.24       39.23      5.72 o 
  10   2   0       25.28       24.30      8.95 o 
  11   2   0       40.21       31.84      6.49 o 
 -12   3   0        0.05        6.20      7.57 o 
 -11   3   0       16.25       19.11      7.57 o 
 -10   3   0       48.18       67.73      6.35 o 
  -9   3   0        8.58        6.88      2.98 o 
  -8   3   0      168.40      167.40     14.54 o 
  -7   3   0        4.21        3.63      2.07 o 
  -6   3   0       49.81       45.08      3.13 o 
  -5   3   0       11.85       13.68      1.80 o 
  -4   3   0      745.83      760.91     12.61 o 
  -3   3   0       18.80       12.93      1.34 o 
  -2   3   0       58.30       66.64      2.13 o 
  -1   3   0      937.97      889.39     11.39 o 
   0   3   0      930.75      983.06     29.60 o 
   1   3   0     1392.23     1408.71     65.84 o 
   2   3   0      547.09      503.84     23.41 o 
   3   3   0       41.26       50.68      4.42 o 
   4   3   0      586.17      615.79     10.71 o 
   5   3   0      147.87      153.53      4.32 o 
   6   3   0      641.61      655.79     24.87 o 
   7   3   0        0.07        6.48      3.95 o 
   8   3   0        0.51        6.92      4.32 o 
   9   3   0        6.10        8.28      4.68 o 
  10   3   0       47.91       51.67      7.05 o 
  11   3   0       28.05       32.25      6.73 o 
 -12   4   0        0.10        0.69      6.88 o 
 -11   4   0       42.48       34.08      8.43 o 
 -10   4   0        6.20        0.17      5.68 o 
  -9   4   0       51.78       55.47      4.44 o 
  -8   4   0        4.06        4.19      2.76 o 
  -7   4   0      321.47      300.39     10.90 o 
  -6   4   0     1644.68     1519.57     28.18 o 
  -5   4   0      185.99      167.43      4.41 o 
  -4   4   0        2.58        3.87      1.43 o 
  -3   4   0       22.93       39.25      1.80 o 
  -2   4   0      165.87      148.32      3.16 o 
  -1   4   0      214.65      179.11      4.03 o 
   0   4   0      313.74      335.81      6.30 o 
   1   4   0     1004.90     1107.74     25.31 o 
   2   4   0       94.31       82.45      3.67 o 
   3   4   0      170.12      160.94      5.56 o 
   4   4   0      587.86      590.65     17.74 o 
   5   4   0       31.70       26.74      4.20 o 
   6   4   0       26.95       22.81      4.38 o 
   7   4   0        1.85       -0.61      4.30 o 
   8   4   0        8.35        4.43      4.31 o 
   9   4   0       15.11        7.76      4.91 o 
  10   4   0       12.25        7.57      8.26 o 
  11   4   0        0.02       -2.07      5.17 o 
 -12   5   0       38.14       25.82      8.78 o 
 -11   5   0      407.26      404.48     21.52 o 
 -10   5   0       84.23       89.67     10.84 o 
  -9   5   0       11.33       11.82      4.25 o 
  -8   5   0      328.30      319.61      9.29 o 
  -7   5   0      158.11      161.61      5.91 o 
  -6   5   0      538.33      518.32      9.85 o 
  -5   5   0       53.92       45.68      2.53 o 
  -4   5   0       43.46       42.56      2.09 o 
  -3   5   0       79.20       92.18      2.81 o 
  -2   5   0       56.67       56.19      2.21 o 
  -1   5   0      646.29      728.80     10.95 o 
   0   5   0       47.10       56.60      2.53 o 
   1   5   0      505.58      586.04     11.57 o 
   2   5   0       18.00       14.66      2.27 o 
   3   5   0       59.30       63.55      4.37 o 
   4   5   0        0.77       -0.53      2.28 o 
   5   5   0     1042.85     1030.38     26.35 o 
   6   5   0       32.69       21.81      6.37 o 
   7   5   0       21.36       15.38      4.92 o 
   8   5   0       17.46       24.23      8.52 o 
   9   5   0       60.45       72.62      7.90 o 
  10   5   0       20.46       49.05     11.02 o 
 -11   6   0      110.13       98.45     11.53 o 
 -10   6   0      270.85      299.66     17.21 o 
  -9   6   0      401.59      381.40     13.26 o 
  -8   6   0       12.12        8.84      3.83 o 
  -7   6   0        4.19        1.78      3.22 o 
  -6   6   0       31.01       24.25      2.78 o 
  -5   6   0      277.99      271.94      6.12 o 
  -4   6   0      698.41      712.00     11.94 o 
  -3   6   0       12.65       11.01      1.86 o 
  -2   6   0       87.65       85.06      2.85 o 
  -1   6   0       64.89       55.06      2.70 o 
   0   6   0       27.61       19.72      2.20 o 
   1   6   0       42.11       38.49      2.61 o 
   2   6   0      382.53      398.51      9.67 o 
   3   6   0       86.01       85.48      6.96 o 
   4   6   0        0.13       -1.72      3.16 o 
   5   6   0       88.04      100.85      7.00 o 
   6   6   0       39.01       44.68      5.72 o 
   7   6   0        3.44        5.60      7.49 o 
   8   6   0       13.26       13.88      5.27 o 
   9   6   0        4.13       14.97      5.77 o 
  10   6   0       21.84       28.40     10.50 o 
 -11   7   0        5.72        8.26      7.06 o 
 -10   7   0        9.07        1.72      6.37 o 
  -9   7   0        1.19       -4.18      3.95 o 
  -8   7   0      371.49      386.16     13.27 o 
  -7   7   0      871.57      849.61     22.51 o 
  -6   7   0      241.67      213.76      8.76 o 
  -5   7   0      310.25      341.85      8.36 o 
  -4   7   0      126.69      122.58      3.59 o 
  -3   7   0        1.35       -2.09      1.49 o 
  -2   7   0       22.43       27.50      2.24 o 
  -1   7   0      262.03      272.48     10.11 o 
   0   7   0       10.38       19.90      2.17 o 
   1   7   0       58.51       69.17      3.87 o 
   2   7   0       22.24       22.62      3.04 o 
   3   7   0      220.63      220.60     11.79 o 
   4   7   0        9.17        7.57      4.48 o 
   5   7   0      203.17      187.43      9.24 o 
   6   7   0       29.71       24.09      5.16 o 
   7   7   0      132.83      128.92      9.24 o 
   8   7   0       11.98       12.01      6.88 o 
   9   7   0        0.94        9.34      5.83 o 
 -11   8   0       18.32       16.87      8.09 o 
 -10   8   0        2.89        8.43      7.40 o 
  -9   8   0        2.01       -0.52      5.85 o 
  -8   8   0       40.30       37.25      5.35 o 
  -7   8   0       36.80       35.19      5.04 o 
  -6   8   0      107.06      127.43      7.30 o 
  -5   8   0     1032.82      968.54     24.51 o 
  -4   8   0       26.37       22.68      2.73 o 
  -3   8   0       53.85       55.65      4.74 o 
  -2   8   0      149.28      144.87      9.20 o 
  -1   8   0      306.04      317.37     11.04 o 
   0   8   0      189.75      190.75      6.07 o 
   1   8   0       14.75       11.77      2.34 o 
   2   8   0       88.23       87.72      5.10 o 
   3   8   0      137.73      132.46      7.97 o 
   4   8   0       38.65       24.90      4.87 o 
   5   8   0       17.89       22.71      4.87 o 
   6   8   0       59.47       72.53      8.52 o 
   7   8   0       13.81        9.21      5.20 o 
   8   8   0        0.24       -2.91      5.34 o 
   9   8   0       33.52       45.56      7.59 o 
 -10   9   0       89.86      133.39     13.60 o 
  -9   9   0       18.00       10.84      6.88 o 
  -8   9   0        1.70        0.05      4.17 o 
  -7   9   0      151.37      139.37      8.20 o 
  -6   9   0       14.02       16.73      6.80 o 
  -5   9   0      322.70      316.58     11.43 o 
  -4   9   0      110.38       99.80      6.49 o 
  -3   9   0      234.37      238.92     17.30 o 
  -2   9   0      560.08      553.42     12.91 o 
  -1   9   0       73.66       74.37      4.63 o 
   0   9   0      150.75      161.84      6.88 o 
   1   9   0        0.73       -2.47      2.15 o 
   2   9   0        0.80        1.43      2.73 o 
   3   9   0       14.20        2.90      4.13 o 
   4   9   0        8.53        8.27      5.77 o 
   5   9   0        2.31        7.31      4.43 o 
   6   9   0       19.76       26.09      6.09 o 
   7   9   0       21.77       24.23      6.44 o 
   8   9   0        3.45        2.03      5.77 o 
 -10  10   0        1.28       -7.40      6.20 o 
  -9  10   0        5.45        9.29      6.54 o 
  -8  10   0       13.09        9.12      7.06 o 
  -7  10   0        0.38       -3.61      4.26 o 
  -6  10   0      229.50      245.61     10.64 o 
  -5  10   0        0.17       -0.94      3.59 o 
  -4  10   0        0.02        1.03      3.77 o 
  -3  10   0       12.60       19.07      4.32 o 
  -2  10   0       78.09       79.20      6.26 o 
  -1  10   0      270.15      292.26     11.01 o 
   0  10   0       35.66       36.49      6.54 o 
   1  10   0       10.47        9.63      3.94 o 
   2  10   0        0.00        2.53      3.11 o 
   3  10   0       23.80       18.76      4.04 o 
   4  10   0       59.38       48.96      6.39 o 
   5  10   0       20.70       24.17      5.84 o 
   6  10   0       44.63       41.68      6.93 o 
   7  10   0        0.01       -8.43      7.23 o 
  -9  11   0       30.44       36.66      8.78 o 
  -8  11   0      101.22      116.87     12.74 o 
  -7  11   0       20.91       28.40      8.09 o 
  -6  11   0        3.45        5.16      5.85 o 
  -5  11   0       16.34       28.66      5.23 o 
  -4  11   0        8.60       14.04      6.88 o 
  -3  11   0       29.55       20.94      4.93 o 
  -2  11   0       11.81       25.65      6.54 o 
  -1  11   0      153.97      162.48     12.22 o 
   0  11   0        5.02       -1.03      4.48 o 
   1  11   0       88.53       95.87     10.84 o 
   2  11   0        3.90       17.73      7.06 o 
   3  11   0        0.07        8.26      6.37 o 
   4  11   0       44.49       38.86      6.02 o 
   5  11   0       68.63       60.07      7.34 o 
   6  11   0       14.16        5.16      8.09 o 
  -8  12   0      140.47      166.96     13.77 o 
  -7  12   0      254.39      265.41     16.87 o 
  -6  12   0      153.22      163.00     13.43 o 
  -5  12   0      121.46      128.40     12.39 o 
  -4  12   0      132.82      163.69     13.08 o 
  -3  12   0      121.57      163.17     12.91 o 
  -2  12   0       23.25       24.61      6.88 o 
  -1  12   0      193.79      206.37     14.46 o 
   0  12   0       13.43        6.20      5.51 o 
   1  12   0        0.01       -5.85      5.34 o 
   2  12   0        0.99        1.20      6.54 o 
   3  12   0       16.93       15.66      7.57 o 
   4  12   0       10.71        7.40      7.75 o 
   5  12   0       44.62       57.32     11.53 o 
  -6  13   0       86.13       89.16     11.53 o 
  -5  13   0       63.57       72.98     10.50 o 
  -4  13   0       16.22       -5.85      6.20 o 
  -3  13   0       55.45       38.56      8.61 o 
  -2  13   0       65.07       66.78      9.81 o 
  -1  13   0       89.64       89.67     11.02 o 
   0  13   0        0.03       -1.20      5.34 o 
   1  13   0        5.69        6.54      6.88 o 
   2  13   0       37.47       18.24      8.09 o 
   3  13   0       45.20       54.56     10.50 o 
  -4  14   0       22.63       21.34      7.92 o 
  -3  14   0       22.48       25.65      8.43 o 
  -2  14   0        0.58        1.55      6.02 o 
  -1  14   0        5.53       -4.48      5.85 o 
   0  14   0        1.84       -3.27      6.02 o 
   1  14   0      117.53      129.26     13.94 o 
  -2 -14   1       26.28       16.87      7.75 o 
  -1 -14   1      184.11      172.98     14.46 o 
   0 -14   1        0.09        0.17      6.20 o 
   1 -14   1       44.74       45.10      9.12 o 
   2 -14   1        0.23       -6.02      6.20 o 
   3 -14   1       17.14       19.11      7.57 o 
   4 -14   1        0.06       -2.24      6.02 o 
   5 -14   1        0.51        1.03      6.71 o 
  -4 -13   1       11.33       16.01      8.09 o 
  -3 -13   1        0.01       -8.95      6.02 o 
  -2 -13   1        0.20        4.65      6.54 o 
  -1 -13   1      164.07      144.41     13.43 o 
   0 -13   1      147.02      148.20     13.43 o 
   1 -13   1       98.85       96.90     11.36 o 
   2 -13   1       18.24       18.42      7.23 o 
   3 -13   1        0.13        6.20      6.20 o 
   4 -13   1       48.75       67.47      9.81 o 
   5 -13   1        0.99       13.43      7.06 o 
   6 -13   1       36.04       33.74      8.61 o 
   7 -13   1      142.80      205.00     15.49 o 
  -5 -12   1        9.22        8.26      7.57 o 
  -4 -12   1       68.88       79.35     11.02 o 
  -3 -12   1        4.23       13.08      7.06 o 
  -2 -12   1        5.22       15.84      7.06 o 
  -1 -12   1        2.49        7.75      5.68 o 
   0 -12   1        0.33       -8.43      4.65 o 
   1 -12   1        4.36       -2.07      5.51 o 
   2 -12   1       10.67       11.06      4.68 o 
   3 -12   1       77.03       86.87      7.30 o 
   4 -12   1      107.02      105.08      7.73 o 
   5 -12   1        0.28        0.93      5.42 o 
   6 -12   1        2.79        4.60      4.91 o 
   7 -12   1      123.54      140.28     12.91 o 
   8 -12   1        0.68        1.72      7.06 o 
  -7 -11   1        7.43       19.28      8.43 o 
  -6 -11   1        3.48        1.20      7.23 o 
  -5 -11   1        0.00        0.60      4.75 o 
  -4 -11   1        8.00        5.49      6.97 o 
  -3 -11   1        6.85        8.53      5.94 o 
  -2 -11   1        9.98        9.09      4.20 o 
  -1 -11   1      117.07      102.76     10.67 o 
   0 -11   1        0.58       -0.91      3.80 o 
   1 -11   1       17.90       15.75      4.50 o 
   2 -11   1        7.26        6.88      5.77 o 
   3 -11   1        0.68        9.80      3.94 o 
   4 -11   1       31.61       36.56      5.17 o 
   5 -11   1       65.07       60.02      6.02 o 
   6 -11   1        0.06        0.29      4.01 o 
   7 -11   1       19.96       38.81      5.78 o 
   8 -11   1       32.35       33.74      8.26 o 
   9 -11   1       47.31       71.77     10.33 o 
  -8 -10   1        2.53        5.34      7.92 o 
  -7 -10   1        1.69       -2.41      7.23 o 
  -6 -10   1        2.30       -9.81      6.20 o 
  -5 -10   1        0.11        1.61      4.68 o 
  -4 -10   1        5.77        1.69      3.48 o 
  -3 -10   1        4.66        0.58      3.17 o 
  -2 -10   1       18.53       19.04      4.20 o 
  -1 -10   1       20.04       21.45      5.22 o 
   0 -10   1       19.39       21.29      5.67 o 
   1 -10   1      610.69      571.17     16.67 o 
   2 -10   1      199.92      207.33      8.94 o 
   3 -10   1        4.27        4.00      3.59 o 
   4 -10   1        3.92       -1.39      3.40 o 
   5 -10   1      315.65      322.64      9.54 o 
   6 -10   1        0.06       -6.45      3.58 o 
   7 -10   1       33.17       37.94      7.75 o 
   8 -10   1       38.80       45.42      5.84 o 
   9 -10   1        3.57      -10.16      6.02 o 
  10 -10   1       22.65       18.76      7.57 o 
  -8  -9   1       66.91       65.23      8.09 o 
  -7  -9   1       91.98       95.55      8.64 o 
  -6  -9   1        1.71       -2.41      4.32 o 
  -5  -9   1        5.11        0.62      4.19 o 
  -4  -9   1       63.94       71.92      9.12 o 
  -3  -9   1       25.82       16.53      3.57 o 
  -2  -9   1      159.37      150.26      5.46 o 
  -1  -9   1       73.69       71.75      3.85 o 
   0  -9   1      755.91      770.43     14.16 o 
   1  -9   1       96.95       85.91      4.58 o 
   2  -9   1      867.92      878.41     21.52 o 
   3  -9   1      414.14      413.81     12.65 o 
   4  -9   1       43.52       58.26      4.52 o 
   5  -9   1       82.60       66.31      6.11 o 
   6  -9   1      120.91      108.50     13.34 o 
   7  -9   1        0.17       -2.07      3.79 o 
   8  -9   1        0.81        1.55      5.94 o 
   9  -9   1      207.92      247.05     11.32 o 
  10  -9   1        8.71       11.70      7.06 o 
  -9  -8   1       26.00       11.28      6.15 o 
  -8  -8   1        9.29        8.57      5.15 o 
  -7  -8   1        0.23        6.64      6.80 o 
  -6  -8   1       44.34       41.04      6.02 o 
  -5  -8   1       16.99       10.24      4.26 o 
  -4  -8   1       27.89       24.40      4.56 o 
  -3  -8   1       17.15       23.10      3.31 o 
  -2  -8   1       38.24       47.57      3.24 o 
  -1  -8   1       15.09       17.98      3.19 o 
   0  -8   1        4.01        4.63      1.93 o 
   1  -8   1       75.74       64.97      3.98 o 
   2  -8   1      639.95      670.61     10.82 o 
   3  -8   1      351.77      338.15     10.58 o 
   4  -8   1      624.36      707.26     18.50 o 
   5  -8   1      536.49      494.63     14.30 o 
   6  -8   1       79.99       92.92      6.19 o 
   7  -8   1       62.90       58.31      7.40 o 
   8  -8   1        2.54        2.66      4.13 o 
   9  -8   1        8.47       19.36      5.05 o 
  10  -8   1        0.18       -2.58      6.37 o 
  11  -8   1        5.72        6.71      7.40 o 
 -10  -7   1        0.92        5.05      6.97 o 
  -9  -7   1       22.44       21.97      6.54 o 
  -8  -7   1       59.64       58.44     10.59 o 
  -7  -7   1        0.00       -5.59      3.75 o 
  -6  -7   1        3.51        0.35      9.55 o 
  -5  -7   1        0.02       -1.35      3.58 o 
  -4  -7   1       56.23       54.90     14.72 o 
  -3  -7   1       24.66       16.31      2.84 o 
  -2  -7   1       94.27      103.07      3.61 o 
  -1  -7   1        0.44        0.59      1.76 o 
   0  -7   1        4.24        2.82      1.77 o 
   1  -7   1     1437.83     1476.68     21.32 o 
   2  -7   1      127.50      132.05      4.90 o 
   3  -7   1        8.96        6.34      1.73 o 
   4  -7   1      756.52      721.60     12.35 o 
   5  -7   1        8.45       11.76      2.61 o 
   6  -7   1     2160.12     2074.85     50.26 o 
   7  -7   1      231.68      222.50     10.41 o 
   8  -7   1        2.62        8.50      3.95 o 
   9  -7   1      135.21      127.79      7.97 o 
  10  -7   1       64.60       74.01      9.81 o 
  11  -7   1        1.89        2.58      6.20 o 
 -10  -6   1       36.70       51.32      7.66 o 
  -9  -6   1       13.99       12.48      6.80 o 
  -8  -6   1        5.20        6.57      4.85 o 
  -7  -6   1      114.48      104.09      8.52 o 
  -6  -6   1        5.57        4.34      3.87 o 
  -5  -6   1      222.11      220.47      9.49 o 
  -4  -6   1       23.27       29.21      4.07 o 
  -3  -6   1        2.66        1.53      2.88 o 
  -2  -6   1        0.34        0.80      1.32 o 
  -1  -6   1      343.68      377.82     11.76 o 
   0  -6   1       16.77       12.99      1.61 o 
   1  -6   1       97.24       81.80      2.73 o 
   2  -6   1       16.27       22.51      1.91 o 
   3  -6   1      490.02      505.05     11.42 o 
   4  -6   1       37.41       37.81      3.20 o 
   5  -6   1        6.20        8.73      1.80 o 
   6  -6   1     1166.23     1099.98     26.52 o 
   7  -6   1       34.02       34.09      5.59 o 
   8  -6   1      831.30      763.42     21.34 o 
   9  -6   1      128.49      132.98      8.21 o 
  10  -6   1       10.30        1.72      6.37 o 
  11  -6   1       53.93       37.52      8.95 o 
 -11  -5   1       27.63       42.60      7.11 o 
 -10  -5   1       15.81       10.64      4.48 o 
  -9  -5   1      123.16      112.05      8.88 o 
  -8  -5   1        7.35        5.68      4.56 o 
  -7  -5   1      135.16      131.53     13.00 o 
  -6  -5   1      370.58      350.73     14.97 o 
  -5  -5   1       37.83       22.38      5.08 o 
  -4  -5   1       11.27       15.40      2.77 o 
  -3  -5   1      209.69      225.11      7.14 o 
  -2  -5   1      187.24      159.76      6.33 o 
  -1  -5   1     1591.76     1649.07     23.63 o 
   0  -5   1        0.05       -1.10      1.25 o 
   1  -5   1       19.36       16.69      1.44 o 
   2  -5   1      122.37      130.76      2.91 o 
   3  -5   1      961.03      966.50     13.80 o 
   4  -5   1      273.65      249.73      5.14 o 
   5  -5   1      230.25      231.45      8.82 o 
   6  -5   1       34.47       30.98      4.26 o 
   7  -5   1      324.97      306.02      8.13 o 
   8  -5   1       94.39       97.82      6.69 o 
   9  -5   1       61.51       47.03      5.65 o 
  10  -5   1        1.72        1.72      6.02 o 
  11  -5   1       66.19       63.17     10.67 o 
 -11  -4   1        7.34       -0.68      8.18 o 
 -10  -4   1       33.02       39.14      5.57 o 
  -9  -4   1       97.01      103.33      8.45 o 
  -8  -4   1       55.18       41.47      5.88 o 
  -7  -4   1      187.97      178.81     10.41 o 
  -6  -4   1       34.48       36.50      4.74 o 
  -5  -4   1       14.17        8.10      1.56 o 
  -4  -4   1       23.07       18.65      2.68 o 
  -3  -4   1      211.19      236.26     12.96 o 
  -2  -4   1      108.47      144.57      5.54 o 
  -1  -4   1       41.77       44.87      3.18 o 
   0  -4   1     1166.91     1171.40     14.97 o 
   1  -4   1      134.07      134.62      2.89 o 
   2  -4   1      674.12      756.74     10.77 o 
   3  -4   1     1191.35     1214.34     16.90 o 
   4  -4   1        0.03        1.13      1.25 o 
   5  -4   1       38.15       34.95      2.38 o 
   6  -4   1       33.34       28.84      2.32 o 
   7  -4   1     1375.53     1318.62     25.20 o 
   8  -4   1       25.12       24.33      3.29 o 
   9  -4   1        2.17       -0.30      4.13 o 
  10  -4   1      131.46      151.98     12.56 o 
  11  -4   1       30.28       35.63      8.78 o 
  12  -4   1       43.67       56.63     10.33 o 
 -11  -3   1       15.45       18.68      5.84 o 
 -10  -3   1       33.43       36.74      5.06 o 
  -9  -3   1      145.80      136.01      8.31 o 
  -8  -3   1       32.42       32.14      5.15 o 
  -7  -3   1       73.71       74.56      6.14 o 
  -6  -3   1       68.58       71.52      7.06 o 
  -5  -3   1     1267.12     1231.96     24.04 o 
  -4  -3   1       54.57       71.99      3.67 o 
  -3  -3   1        1.29        2.89      1.74 o 
  -2  -3   1       80.32       72.62      3.01 o 
  -1  -3   1     1262.89     1221.88     16.65 o 
   0  -3   1     1837.15     1791.12     22.23 o 
   1  -3   1     2356.72     2307.85     31.27 o 
   2  -3   1      184.67      190.74      3.29 o 
   3  -3   1       67.69       64.18      2.36 o 
   4  -3   1        0.60        0.67      1.27 o 
   5  -3   1      262.67      234.09      5.23 o 
   6  -3   1       13.26       10.43      1.98 o 
   7  -3   1       97.24       92.90      4.64 o 
   8  -3   1      170.38      175.97      6.68 o 
   9  -3   1       64.60       71.25      5.00 o 
  10  -3   1        7.32        5.43      4.09 o 
  11  -3   1        0.49        5.68      6.88 o 
  12  -3   1        2.68        9.47      7.40 o 
 -12  -2   1       16.10       16.20      7.66 o 
 -11  -2   1        0.09       -0.46      5.12 o 
 -10  -2   1       19.53       22.59      4.54 o 
  -9  -2   1       29.06       26.10      4.30 o 
  -8  -2   1      232.58      255.69      8.60 o 
  -7  -2   1      537.72      514.84     15.45 o 
  -6  -2   1      173.61      182.34      6.79 o 
  -5  -2   1     1547.83     1556.35     29.31 o 
  -4  -2   1     1390.40     1458.08     27.19 o 
  -2  -2   1      546.34      558.12     20.74 o 
  -1  -2   1      687.90      705.87     10.89 o 
   0  -2   1      273.70      243.78      2.96 o 
   1  -2   1       30.88       27.48      1.12 o 
   2  -2   1      112.23      126.08      2.51 o 
   3  -2   1      160.29      161.60      3.63 o 
   4  -2   1      220.14      248.49      5.20 o 
   5  -2   1       24.83       14.60      1.84 o 
   6  -2   1      113.19       94.33      6.58 o 
   7  -2   1      466.64      473.42      9.67 o 
   8  -2   1       27.57       23.49      3.39 o 
   9  -2   1       34.17       28.38      4.66 o 
  10  -2   1        0.77        2.81      4.13 o 
  11  -2   1      100.52      112.42      8.44 o 
  12  -2   1       18.81       11.19      7.92 o 
 -12  -1   1       97.75      126.07      9.97 o 
 -11  -1   1       12.78       18.10      5.63 o 
 -10  -1   1       36.25       30.12      5.59 o 
  -9  -1   1      117.04      109.61      6.32 o 
  -8  -1   1        0.68        1.12      2.83 o 
  -7  -1   1       42.58       35.44      3.02 o 
  -6  -1   1      401.56      424.92     12.59 o 
  -5  -1   1     1640.41     1750.05     32.45 o 
  -4  -1   1      160.55      155.10      5.97 o 
  -3  -1   1    12179.30    12638.49    267.20 o 
  -2  -1   1    13032.73    12606.22    271.96 o 
  -1  -1   1      794.69      787.37     18.76 o 
   0  -1   1      280.41      288.59      6.75 o 
   1  -1   1      876.81      861.76     15.27 o 
   2  -1   1     2207.24     2203.44     38.68 o 
   3  -1   1      215.20      213.82      5.13 o 
   4  -1   1        2.47        3.29      1.78 o 
   5  -1   1       30.86       33.12      2.63 o 
   6  -1   1       10.14        5.26      2.64 o 
   7  -1   1      185.78      182.10      6.45 o 
   8  -1   1        1.64       -2.81      3.50 o 
   9  -1   1       94.16      111.15      7.48 o 
  10  -1   1        2.25        2.27      4.13 o 
  11  -1   1        7.82       16.51      5.35 o 
  12  -1   1        0.59       -2.07      7.40 o 
 -12   0   1       26.93       28.42      7.66 o 
 -11   0   1       77.85      106.13     17.13 o 
 -10   0   1        2.80       -2.87      9.64 o 
  -9   0   1       60.54       54.42      4.73 o 
  -8   0   1        0.97        5.24      2.85 o 
  -7   0   1      184.64      186.85      5.69 o 
  -6   0   1      138.82      143.35      4.62 o 
  -5   0   1      111.49      157.33      4.40 o 
  -4   0   1      617.96      657.54     14.84 o 
  -3   0   1      146.24      164.33      4.98 o 
  -2   0   1     1996.31     1935.37     29.31 o 
  -1   0   1     4462.56     4365.48     94.57 o 
   0   0   1        0.87        0.09      0.73 o 
   1   0   1      274.97      277.26      3.80 o 
   2   0   1       51.00       57.92      2.06 o 
   3   0   1      963.82     1058.23     19.47 o 
   4   0   1      713.55      747.55     17.51 o 
   5   0   1        2.23        1.68      1.68 o 
   6   0   1        7.35        8.61      3.04 o 
   7   0   1       96.67       94.41      5.03 o 
   8   0   1      339.38      340.08      9.84 o 
   9   0   1        6.43        3.01      4.02 o 
  10   0   1        5.55        3.30      4.38 o 
  11   0   1       96.73       95.55      8.51 o 
 -12   1   1        1.05        5.11      5.27 o 
 -11   1   1        2.77       -2.33      4.55 o 
 -10   1   1       59.34       60.97      6.35 o 
  -9   1   1       20.91       25.20      3.80 o 
  -8   1   1        0.00       -0.95      2.27 o 
  -7   1   1        1.24        1.36      1.98 o 
  -6   1   1      510.98      475.35     10.63 o 
  -5   1   1      143.09      123.60      4.42 o 
  -4   1   1      681.06      682.74     20.87 o 
  -3   1   1       56.54       59.50      2.87 o 
  -2   1   1     1146.38     1107.99     19.66 o 
  -1   1   1       28.13       32.00      1.33 o 
   0   1   1       12.61       24.01      2.24 o 
   1   1   1    15515.04    15612.11    230.09 o 
   2   1   1       76.18       82.30      2.86 o 
   3   1   1       46.81       67.79      3.04 o 
   4   1   1       54.60       56.18      3.83 o 
   5   1   1        2.47        1.12      2.56 o 
   6   1   1        0.13       -2.77      2.64 o 
   7   1   1       29.03       34.22      5.23 o 
   8   1   1        1.46        4.00      3.95 o 
   9   1   1       79.72       71.09      9.98 o 
  10   1   1        2.61       -1.99      4.53 o 
  11   1   1      186.70      202.24     11.38 o 
 -12   2   1        0.63       -5.74      4.82 o 
 -11   2   1       64.53       77.98     11.27 o 
 -10   2   1       98.08       83.10      6.91 o 
  -9   2   1        9.14        2.45      3.40 o 
  -8   2   1       92.94       91.96      4.38 o 
  -7   2   1      457.53      457.19     17.90 o 
  -6   2   1        6.71        1.61      2.45 o 
  -5   2   1       31.75       21.66      9.05 o 
  -4   2   1      132.92      112.48      3.94 o 
  -3   2   1      502.78      484.70     12.37 o 
  -2   2   1       15.61       18.31      2.94 o 
  -1   2   1     4219.13     4392.94     75.24 o 
   0   2   1      176.12      179.25      3.94 o 
   1   2   1    13556.47    13502.97    201.33 o 
   2   2   1      137.85      145.39      3.76 o 
   3   2   1     1134.79     1235.97     22.46 o 
   4   2   1       44.94       58.37      2.70 o 
   5   2   1        0.71        2.55      2.28 o 
   6   2   1       52.85       58.29      4.17 o 
   7   2   1      136.29      133.23      7.66 o 
   8   2   1       22.48       20.35      4.63 o 
   9   2   1      123.78      127.89     13.25 o 
  10   2   1        2.68       14.97      8.43 o 
  11   2   1        0.13       -1.45      5.09 o 
 -12   3   1       54.60       46.82      9.98 o 
 -11   3   1        0.43        2.71      4.13 o 
 -10   3   1      163.59      177.76      8.98 o 
  -9   3   1      254.34      251.16     10.33 o 
  -8   3   1      160.63      146.17      6.61 o 
  -7   3   1       32.15       29.58      3.77 o 
  -6   3   1       28.50       23.33      2.70 o 
  -5   3   1       51.85       47.80      4.49 o 
  -4   3   1      161.83      179.12      8.96 o 
  -3   3   1      172.11      182.51      4.82 o 
  -2   3   1      173.46      172.15      4.52 o 
  -1   3   1     1053.84     1043.80     16.30 o 
   0   3   1     6405.02     6167.08    131.11 o 
   2   3   1       99.01      122.44      4.40 o 
   3   3   1      711.15      736.09     15.03 o 
   4   3   1      322.18      326.30      6.54 o 
   5   3   1        5.34        8.58      2.55 o 
   6   3   1       10.85       12.51      3.83 o 
   7   3   1       12.92       16.25      4.34 o 
   8   3   1        0.23        4.90      4.36 o 
   9   3   1       10.05       10.67      7.23 o 
  10   3   1        0.14        6.37      7.92 o 
  11   3   1        7.88        8.07      5.78 o 
 -12   4   1       40.21       55.77     10.33 o 
 -11   4   1       28.23       23.92      8.09 o 
 -10   4   1      276.96      316.11     15.75 o 
  -9   4   1        0.92        2.85      3.47 o 
  -8   4   1       76.35       71.51      7.53 o 
  -7   4   1       60.38       56.04      3.26 o 
  -6   4   1      166.82      160.68      5.39 o 
  -5   4   1       13.18        9.91      5.37 o 
  -4   4   1       58.69       66.63      3.60 o 
  -3   4   1      520.37      554.77      8.70 o 
  -2   4   1     1994.09     2116.59     32.38 o 
  -1   4   1       44.89       42.35      2.63 o 
   0   4   1     1052.31     1102.22     25.30 o 
   1   4   1       29.99       33.25      2.60 o 
   2   4   1     3355.52     3572.88     63.68 o 
   3   4   1       83.23      104.94      4.58 o 
   4   4   1        6.23        4.42      2.93 o 
   5   4   1       31.07       34.95      4.44 o 
   6   4   1      123.63      108.45      7.17 o 
   7   4   1       15.28       10.24      4.41 o 
   8   4   1       56.02       76.75      7.15 o 
   9   4   1        0.01       -0.52      7.40 o 
  10   4   1       12.81       23.58      9.29 o 
 -12   5   1      238.61      233.57     16.70 o 
 -11   5   1        6.07        2.41      6.37 o 
 -10   5   1       41.66       43.03      8.43 o 
  -9   5   1       26.50       11.19      6.02 o 
  -8   5   1      126.25      128.67      8.34 o 
  -7   5   1        0.40       -0.90      1.97 o 
  -6   5   1       51.29       46.85      2.94 o 
  -5   5   1        1.33        4.57      1.62 o 
  -4   5   1        6.66        5.99      1.46 o 
  -3   5   1      225.62      201.21      4.56 o 
  -2   5   1      231.54      274.57      6.60 o 
  -1   5   1      312.88      361.19      6.83 o 
   0   5   1      260.00      251.45     11.44 o 
   1   5   1      104.98       88.11      4.17 o 
   2   5   1        0.96       -1.45      2.01 o 
   3   5   1      791.60      807.72     16.95 o 
   4   5   1      133.66      138.65      7.23 o 
   5   5   1      576.14      605.82     23.32 o 
   6   5   1      103.29       90.62      7.06 o 
   7   5   1        1.11        3.57      4.32 o 
   8   5   1        0.48        2.67      5.08 o 
   9   5   1       38.58       39.42      9.98 o 
  10   5   1        0.00        0.34      7.40 o 
 -11   6   1       22.96       26.68      7.75 o 
 -10   6   1      252.45      251.64     15.66 o 
  -9   6   1       13.35        3.61      5.68 o 
  -8   6   1       39.72       41.47      4.97 o 
  -7   6   1      619.68      606.06     13.42 o 
  -6   6   1      187.45      183.52      5.39 o 
  -5   6   1      199.44      197.63      5.27 o 
  -4   6   1       30.93       28.13      3.33 o 
  -3   6   1      123.38      131.13      4.68 o 
  -2   6   1       22.41       26.14      2.14 o 
  -1   6   1       56.60       49.81      2.76 o 
   0   6   1      374.10      421.16     10.63 o 
   1   6   1     1257.56     1301.16     25.17 o 
   2   6   1      257.61      291.06      8.21 o 
   3   6   1      188.12      174.35     10.84 o 
   4   6   1       26.08       31.97      4.66 o 
   5   6   1      190.36      197.35      9.49 o 
   6   6   1      125.89      118.23      8.43 o 
   7   6   1        8.51       14.11      5.11 o 
   8   6   1       10.59       12.69      5.41 o 
   9   6   1        7.21       -6.37      6.88 o 
 -11   7   1        0.04       -5.85      6.54 o 
 -10   7   1      166.43      171.78     14.11 o 
  -9   7   1       86.19      108.95     11.70 o 
  -8   7   1        0.02       -6.28      3.65 o 
  -7   7   1        5.94        1.03      3.65 o 
  -6   7   1      198.96      212.24     11.03 o 
  -5   7   1        0.08       -1.14      2.48 o 
  -4   7   1       12.43       10.05      2.01 o 
  -3   7   1      156.16      157.75      5.37 o 
  -2   7   1      361.19      327.29     11.30 o 
  -1   7   1      222.85      221.14      6.20 o 
   0   7   1      473.45      517.44     10.10 o 
   1   7   1        0.19        0.00      2.56 o 
   2   7   1       21.84       30.05      4.32 o 
   3   7   1       30.04       36.44      4.62 o 
   4   7   1        9.02        2.59      6.37 o 
   5   7   1       45.84       43.51      5.72 o 
   6   7   1       10.15        3.59      4.74 o 
   7   7   1       27.17       26.15      5.90 o 
   8   7   1       42.72       52.90      7.45 o 
   9   7   1        0.27        6.54      8.09 o 
 -11   8   1        0.41        2.24      7.06 o 
 -10   8   1        0.67        8.43      7.06 o 
  -9   8   1        3.37       -4.30      6.20 o 
  -8   8   1       27.57       36.32      7.92 o 
  -7   8   1       52.45       60.33      5.96 o 
  -6   8   1       35.60       27.77      4.56 o 
  -5   8   1      506.31      488.67     11.45 o 
  -4   8   1      126.49      121.08      4.06 o 
  -3   8   1      168.36      166.01      6.41 o 
  -2   8   1        5.57        2.89      2.43 o 
  -1   8   1       92.16       91.65      3.84 o 
   0   8   1       60.97       72.00      3.70 o 
   1   8   1      386.82      357.18      9.63 o 
   2   8   1      248.75      245.14     10.21 o 
   3   8   1        3.47        2.89      3.82 o 
   4   8   1       46.71       38.01      5.58 o 
   5   8   1      145.65      151.76      9.55 o 
   6   8   1        0.97       -3.93      4.62 o 
   7   8   1        9.40       20.05      8.69 o 
   8   8   1       29.49       29.40      7.92 o 
 -10   9   1       44.56       62.31     10.16 o 
  -9   9   1       22.87       29.26      8.09 o 
  -8   9   1        1.02        5.85      6.20 o 
  -7   9   1      143.03      130.12     12.05 o 
  -6   9   1       82.62       95.80      7.23 o 
  -5   9   1      106.63      118.09      6.15 o 
  -4   9   1      114.41      114.51      7.06 o 
  -3   9   1       45.16       37.48      4.73 o 
  -2   9   1      331.26      332.93      9.40 o 
  -1   9   1       20.27       18.01      3.10 o 
   0   9   1      238.33      228.54      9.73 o 
   1   9   1      276.51      265.31      8.30 o 
   2   9   1       88.79       69.82      6.38 o 
   3   9   1       23.91       30.89      5.29 o 
   4   9   1        8.55        4.22      4.62 o 
   5   9   1        8.32       19.17      5.36 o 
   6   9   1       30.69       47.38      9.98 o 
   7   9   1       45.51       54.83     19.36 o 
 -10  10   1       21.18       10.16      7.40 o 
  -9  10   1        2.09        4.13      7.23 o 
  -8  10   1       53.77       67.82     10.16 o 
  -7  10   1       31.63       28.74      7.92 o 
  -6  10   1      142.01      138.79      8.63 o 
  -5  10   1        2.18        7.92      5.68 o 
  -4  10   1      272.61      275.08     23.41 o 
  -3  10   1       14.87       17.38      5.85 o 
  -2  10   1       14.67       12.74      5.34 o 
  -1  10   1       90.49       76.42      9.12 o 
   0  10   1        1.95        6.22      4.39 o 
   1  10   1      144.56      135.31      8.57 o 
   2  10   1      285.02      256.86     11.31 o 
   3  10   1       39.11       29.33     13.00 o 
   4  10   1       33.69       37.76      6.31 o 
   5  10   1        0.09       -3.08      4.81 o 
   6  10   1       15.36       21.00      6.45 o 
   7  10   1        0.71      -10.78      5.39 o 
  -9  11   1      195.24      214.98     16.52 o 
  -8  11   1        0.22        1.03      6.88 o 
  -7  11   1       20.62       13.08      6.88 o 
  -6  11   1      133.16      146.65     13.25 o 
  -5  11   1      236.34      207.92     14.80 o 
  -4  11   1       69.94       62.31      8.95 o 
  -3  11   1        3.60        7.92      5.51 o 
  -2  11   1        0.00       -4.13      4.82 o 
  -1  11   1       76.09       61.62      8.95 o 
   0  11   1        8.08        5.51      6.20 o 
   1  11   1       10.34        4.48      6.20 o 
   2  11   1       51.31       19.79      7.75 o 
   3  11   1       35.02       53.53      9.47 o 
   4  11   1        0.43       -0.86      6.37 o 
   5  11   1       92.80       80.38     12.22 o 
  -8  12   1        7.63        5.85      6.88 o 
  -7  12   1       15.08       34.77      8.61 o 
  -6  12   1        9.95        4.82      6.71 o 
  -5  12   1      126.24      103.96     11.70 o 
  -4  12   1      141.49      168.68     13.25 o 
  -3  12   1       12.90        9.98      6.37 o 
  -2  12   1      103.00       98.63     11.19 o 
  -1  12   1      157.31      160.24     13.25 o 
   0  12   1        3.19        5.51      6.37 o 
   1  12   1        7.55        5.68      6.37 o 
   2  12   1       30.35       44.24      9.81 o 
   3  12   1       27.01       13.60      7.92 o 
   4  12   1       19.17       22.20      9.12 o 
  -6  13   1      101.97       86.92     11.53 o 
  -5  13   1       37.89       41.65      9.12 o 
  -4  13   1       90.55       74.53     10.50 o 
  -3  13   1        2.99        2.75      6.02 o 
  -2  13   1       80.41       78.83     10.67 o 
  -1  13   1       55.49       70.91     10.50 o 
   0  13   1      222.47      246.65     17.21 o 
   1  13   1       40.09       32.88      9.12 o 
   2  13   1        5.50       -2.93      7.06 o 
  -3  14   1       13.65       24.44      8.09 o 
  -2  14   1        3.29        4.82      6.88 o 
  -1  14   1        3.17        8.09      6.88 o 
  -3 -14   2       10.85       13.94      7.75 o 
  -2 -14   2       19.58       22.55      8.09 o 
  -1 -14   2        0.19       -2.75      5.68 o 
   0 -14   2        7.74        8.43      6.71 o 
   1 -14   2        8.26        3.61      6.54 o 
   2 -14   2       36.89       36.15      8.43 o 
   3 -14   2       48.82       63.00      9.81 o 
   4 -14   2        7.22        4.99      6.88 o 
   5 -14   2       30.71       38.56      8.78 o 
  -5 -13   2      112.25      110.67     13.77 o 
  -4 -13   2      232.62      254.05     18.07 o 
  -3 -13   2        2.87        8.95      6.88 o 
  -2 -13   2        0.19        2.41      5.85 o 
  -1 -13   2       44.72       34.60      7.92 o 
   0 -13   2        0.00       -4.30      5.51 o 
   1 -13   2        6.14       -1.03      5.85 o 
   2 -13   2        1.07       -6.85      5.08 o 
   3 -13   2       10.52        4.85      4.68 o 
   4 -13   2       17.36       12.84     10.41 o 
   5 -13   2       33.72       41.22     10.67 o 
   6 -13   2        4.09       -0.17      4.74 o 
   7 -13   2      193.05      264.55     16.87 o 
  -6 -12   2       11.77       10.74      8.43 o 
  -5 -12   2        3.43        6.97      5.23 o 
  -4 -12   2      116.68      113.76      8.70 o 
  -3 -12   2        0.93       -2.95      4.13 o 
  -2 -12   2        1.74        1.89      5.68 o 
  -1 -12   2        7.59        2.58      5.85 o 
   0 -12   2      284.51      295.49     12.39 o 
   1 -12   2      121.22      122.61      8.03 o 
   2 -12   2        4.14        3.90      4.12 o 
   3 -12   2        0.03        1.45      3.87 o 
   4 -12   2       60.10       74.79      6.57 o 
   5 -12   2       14.97        8.59      4.56 o 
   6 -12   2        9.55       13.93      4.62 o 
   7 -12   2      108.87      121.77      8.46 o 
   8 -12   2      102.33      130.27      9.13 o 
  -7 -11   2        0.60        2.71      9.38 o 
  -6 -11   2        5.24        3.25      6.54 o 
  -5 -11   2       61.69       52.77      6.75 o 
  -4 -11   2      178.79      178.29     21.52 o 
  -3 -11   2        2.60        3.90      3.94 o 
  -2 -11   2      184.68      196.66      9.19 o 
  -1 -11   2      215.27      217.07      7.84 o 
   0 -11   2      132.80      125.70      7.79 o 
   1 -11   2       45.43       44.57      5.29 o 
   2 -11   2      127.37      138.90      7.79 o 
   3 -11   2        2.42        4.49      3.70 o 
   4 -11   2        8.50        3.96      3.77 o 
   5 -11   2        2.59        3.19      5.25 o 
   6 -11   2       14.70        5.60      4.31 o 
   7 -11   2        5.16        6.37      4.38 o 
   8 -11   2      165.86      197.55      9.85 o 
   9 -11   2        0.00      -11.70      5.85 o 
  -8 -10   2       15.49       31.84      9.98 o 
  -7 -10   2        8.13       10.67      7.92 o 
  -6 -10   2        0.16       -6.71      6.37 o 
  -5 -10   2        5.65       12.75      4.99 o 
  -4 -10   2       33.65       16.69      4.93 o 
  -3 -10   2      694.44      661.34     21.34 o 
  -2 -10   2       10.98       22.29      4.08 o 
  -1 -10   2       21.43       21.20      3.34 o 
   0 -10   2      488.17      497.44     12.05 o 
   1 -10   2      218.29      226.59      7.28 o 
   2 -10   2      139.42      145.09      5.79 o 
   3 -10   2       63.13       62.70      7.57 o 
   4 -10   2       39.22       33.65      4.55 o 
   5 -10   2       13.48       16.65      4.08 o 
   6 -10   2       15.52       24.61      4.50 o 
   7 -10   2      109.93      116.83      7.67 o 
   8 -10   2        1.49        0.95      4.26 o 
   9 -10   2        4.80        2.08      4.62 o 
  -9  -9   2        9.76       11.53      8.78 o 
  -8  -9   2        0.87       -5.87      5.05 o 
  -7  -9   2        1.15        4.55      4.93 o 
  -6  -9   2        8.52       10.51      6.63 o 
  -5  -9   2        2.85        5.05      4.25 o 
  -4  -9   2        2.37        2.09      3.07 o 
  -3  -9   2        0.17        3.71      2.39 o 
  -2  -9   2      200.09      213.99      6.17 o 
  -1  -9   2     1142.35     1143.99     22.92 o 
   0  -9   2       16.43       18.02      2.91 o 
   1  -9   2      125.30      115.95      5.21 o 
   2  -9   2     1737.11     1669.50     27.15 o 
   3  -9   2       90.09       96.03      5.07 o 
   4  -9   2        6.85        8.03      2.74 o 
   5  -9   2        4.52       -0.30      3.22 o 
   6  -9   2        4.56       -1.13      3.35 o 
   7  -9   2       28.01       21.88      4.56 o 
   8  -9   2       20.39       21.97      6.71 o 
   9  -9   2       65.12       69.83      9.90 o 
  10  -9   2       10.71       10.16      7.57 o 
  -9  -8   2       12.65       12.56      5.72 o 
  -8  -8   2        9.68        8.38      4.95 o 
  -7  -8   2        5.14        5.18      4.31 o 
  -6  -8   2      131.08      131.92      8.63 o 
  -5  -8   2        0.10       -4.05      3.45 o 
  -4  -8   2        1.42       -3.02      3.38 o 
  -3  -8   2        0.45       -1.32      2.07 o 
  -2  -8   2      171.99      155.07      5.86 o 
  -1  -8   2        3.95        1.04      1.59 o 
   0  -8   2      142.99      152.70      4.15 o 
   1  -8   2     1690.31     1706.23     27.43 o 
   2  -8   2       46.84       34.55      3.30 o 
   3  -8   2      874.21      922.29     18.21 o 
   4  -8   2     2015.09     1964.53     36.10 o 
   5  -8   2        0.05        0.86      2.35 o 
   6  -8   2       22.77       25.10      4.04 o 
   7  -8   2       36.96       45.80      7.92 o 
   8  -8   2       67.12       60.08      5.78 o 
   9  -8   2       16.02        5.41      4.31 o 
  10  -8   2       32.23       43.20      8.78 o 
 -10  -7   2       41.72       42.07      5.87 o 
  -9  -7   2       10.75        4.79      5.46 o 
  -8  -7   2      155.02      177.03     10.28 o 
  -7  -7   2        6.55        0.99      4.25 o 
  -6  -7   2       20.07       14.78      4.44 o 
  -5  -7   2        0.15        2.27      3.47 o 
  -4  -7   2      281.48      262.40      7.91 o 
  -3  -7   2      137.53      127.13      6.88 o 
  -2  -7   2       10.21        5.89      1.56 o 
  -1  -7   2      510.04      497.10      8.45 o 
   0  -7   2       84.74      107.50      3.40 o 
   1  -7   2       26.71       29.70      2.17 o 
   2  -7   2      100.25       91.29      2.97 o 
   3  -7   2      696.20      704.87     12.06 o 
   4  -7   2       20.20       22.02      2.76 o 
   5  -7   2       98.90       96.13      4.49 o 
   6  -7   2      506.52      489.73     13.99 o 
   7  -7   2        0.11       -1.20      3.04 o 
   8  -7   2        4.42       11.14      4.06 o 
   9  -7   2        8.59       10.76      4.26 o 
  10  -7   2        0.50        3.06      5.16 o 
  11  -7   2        2.97       -4.48      6.71 o 
 -10  -6   2       15.97        2.59      4.23 o 
  -9  -6   2        2.98        3.50      4.85 o 
  -8  -6   2       44.00       39.07      5.90 o 
  -7  -6   2        9.86       11.81      4.41 o 
  -6  -6   2       13.87       11.36      7.49 o 
  -5  -6   2       57.86       52.96      5.17 o 
  -4  -6   2      176.64      173.39      6.05 o 
  -3  -6   2      101.16       96.64      5.35 o 
  -2  -6   2        0.11        4.29      1.20 o 
  -1  -6   2      102.43      114.81      3.32 o 
   0  -6   2       45.45       37.69      2.00 o 
   1  -6   2     1033.11     1070.98     17.35 o 
   2  -6   2      509.75      567.32     11.19 o 
   3  -6   2        4.20        3.79      1.39 o 
   4  -6   2        0.28       -2.07      1.04 o 
   5  -6   2       37.08       34.09      5.25 o 
   6  -6   2       37.61       37.98      4.06 o 
   7  -6   2       17.14       13.00      5.42 o 
   8  -6   2       33.56       36.18      4.85 o 
   9  -6   2        0.46       -3.10      3.71 o 
  10  -6   2       23.90       22.08      5.17 o 
  11  -6   2        8.61        2.41      6.54 o 
 -11  -5   2      171.28      199.86     14.29 o 
 -10  -5   2        1.94        4.29      4.07 o 
  -9  -5   2       91.77      102.14      6.79 o 
  -8  -5   2       29.82       29.73     10.07 o 
  -7  -5   2      142.31      149.39     13.68 o 
  -6  -5   2      226.47      232.51     16.52 o 
  -5  -5   2       73.37       73.98      7.58 o 
  -4  -5   2       27.46       27.50      3.62 o 
  -3  -5   2      413.12      401.03     11.40 o 
  -2  -5   2      522.22      509.25      8.04 o 
  -1  -5   2      113.58      136.15      2.95 o 
   0  -5   2        0.44        0.69      1.13 o 
   1  -5   2      275.08      277.76      4.72 o 
   2  -5   2     1598.13     1769.36     31.49 o 
   3  -5   2      388.96      390.80      6.94 o 
   4  -5   2      290.47      341.94      5.63 o 
   5  -5   2       38.80       45.47      2.48 o 
   6  -5   2       58.45       47.01      3.12 o 
   7  -5   2      948.49      901.98     33.31 o 
   8  -5   2        6.57       14.91      3.95 o 
   9  -5   2      112.54      108.59     10.33 o 
  10  -5   2       17.22       24.10      7.57 o 
  11  -5   2        0.44        5.68      7.40 o 
 -11  -4   2      145.66      120.59      9.65 o 
 -10  -4   2       62.89       57.63      5.75 o 
  -9  -4   2      141.89      140.74     12.16 o 
  -8  -4   2      253.95      269.44     30.29 o 
  -7  -4   2      246.38      248.64     13.43 o 
  -6  -4   2      498.57      474.13     18.16 o 
  -5  -4   2      278.09      271.87      7.57 o 
  -4  -4   2        0.11        0.25      1.28 o 
  -3  -4   2      139.09      124.71      3.73 o 
  -2  -4   2     1189.81     1203.01     16.68 o 
  -1  -4   2       82.85       85.42      2.10 o 
   0  -4   2        1.09        0.98      0.99 o 
   1  -4   2       38.52       40.50      1.32 o 
   2  -4   2       16.37       13.21      1.30 o 
   3  -4   2       15.79       17.86      1.23 o 
   4  -4   2      719.58      733.79     11.98 o 
   5  -4   2     1197.44     1171.64     18.78 o 
   6  -4   2       18.40       16.55      2.39 o 
   7  -4   2       25.39       22.29      2.91 o 
   8  -4   2       57.85       52.66      4.10 o 
   9  -4   2      101.22      104.50      7.40 o 
  10  -4   2       11.89        0.00      6.02 o 
  11  -4   2       15.85       22.72      8.09 o 
 -12  -3   2        1.04        9.13      5.63 o 
 -11  -3   2        0.77       -2.43      4.97 o 
 -10  -3   2      164.75      189.64      8.74 o 
  -9  -3   2      301.78      276.44      9.47 o 
  -8  -3   2      136.81      135.19      6.69 o 
  -7  -3   2      816.95      862.39     22.98 o 
  -6  -3   2      924.23      952.64     31.76 o 
  -5  -3   2       21.01       35.25      3.83 o 
  -4  -3   2      591.28      642.07     13.28 o 
  -3  -3   2       58.63       55.63      2.91 o 
  -2  -3   2      359.61      354.14      6.98 o 
  -1  -3   2      531.19      547.15      6.78 o 
   0  -3   2        5.14        3.78      0.77 o 
   1  -3   2      293.06      276.90      5.64 o 
   2  -3   2     3392.95     3422.40     50.88 o 
   3  -3   2      773.21      822.62     12.98 o 
   4  -3   2       28.03       23.38      1.84 o 
   5  -3   2      421.98      440.91      8.17 o 
   6  -3   2      569.00      569.48     10.46 o 
   7  -3   2       89.64       95.77      4.77 o 
   8  -3   2      478.47      459.00     15.24 o 
   9  -3   2       36.15       53.25      4.54 o 
  10  -3   2       15.97       20.65      7.40 o 
  11  -3   2        0.01        7.40      7.23 o 
 -12  -2   2        2.43       -0.77      5.59 o 
 -11  -2   2       26.59       24.22      5.81 o 
 -10  -2   2       31.79       35.84      5.04 o 
  -9  -2   2       69.86       60.56      5.10 o 
  -8  -2   2      202.21      203.27      7.47 o 
  -7  -2   2        3.16        3.47      2.74 o 
  -6  -2   2      127.22      125.37      4.64 o 
  -5  -2   2     1963.71     2114.45     40.70 o 
  -4  -2   2      552.03      581.89     15.03 o 
  -3  -2   2       22.06       14.80      3.44 o 
  -2  -2   2      528.40      511.58      9.90 o 
  -1  -2   2       74.12       83.77      1.67 o 
   0  -2   2     3423.92     3368.10     44.56 o 
   1  -2   2     4630.83     4500.27    131.50 o 
   2  -2   2       61.33       83.43      2.53 o 
   3  -2   2       15.33       11.70      1.55 o 
   4  -2   2        5.08       13.51      1.83 o 
   5  -2   2       46.13       46.90      2.98 o 
   6  -2   2      179.36      168.17      8.68 o 
   7  -2   2      115.03      120.86      7.57 o 
   8  -2   2      303.41      293.52      8.76 o 
   9  -2   2       69.78       67.77      6.34 o 
  10  -2   2       23.56       23.78      4.97 o 
  11  -2   2        1.42       11.19      7.23 o 
 -12  -1   2       95.34      141.58     10.84 o 
 -11  -1   2        8.51       16.43      5.16 o 
 -10  -1   2       25.09       15.90      4.61 o 
  -9  -1   2      101.23      105.62      6.06 o 
  -8  -1   2       11.23        8.18      5.09 o 
  -7  -1   2      167.95      168.28      6.61 o 
  -6  -1   2       57.03       71.11      3.47 o 
  -5  -1   2      579.96      663.65     11.80 o 
  -4  -1   2       71.72       67.65      2.86 o 
  -2  -1   2        3.06        0.86      2.58 o 
  -1  -1   2      173.58      139.44      2.31 o 
   0  -1   2      968.03      980.88     14.92 o 
   1  -1   2      876.21      842.09     13.02 o 
   2  -1   2      421.63      429.22      7.24 o 
   3  -1   2      555.97      580.40     11.29 o 
   4  -1   2       27.11       31.09      2.61 o 
   5  -1   2      481.21      493.91     10.68 o 
   6  -1   2      214.96      209.83      6.62 o 
   7  -1   2      224.47      258.55      8.53 o 
   8  -1   2       26.07       21.94      4.31 o 
   9  -1   2       12.78       14.54      4.32 o 
  10  -1   2       17.19       12.30      8.35 o 
  11  -1   2      143.91      143.31      9.82 o 
 -12   0   2        1.85        4.28      5.42 o 
 -11   0   2       35.81       48.98      6.49 o 
 -10   0   2       29.08       29.08      4.18 o 
  -9   0   2       23.94       11.85      3.49 o 
  -8   0   2      434.98      444.78     11.45 o 
  -7   0   2       66.96       53.29      3.35 o 
  -6   0   2        7.16        4.93      1.91 o 
  -5   0   2      411.93      447.78      8.60 o 
  -4   0   2      261.14      277.36      5.82 o 
  -3   0   2       54.82       64.53      3.58 o 
  -2   0   2      316.85      304.65     11.36 o 
  -1   0   2     7102.43     6727.59    145.18 o 
   0   0   2      945.87      950.30     10.97 o 
   1   0   2      161.22      163.14      2.77 o 
   2   0   2      259.18      254.89      4.01 o 
   3   0   2        0.12        0.72      1.39 o 
   4   0   2       39.63       47.57      2.47 o 
   5   0   2        1.46       -0.87      1.99 o 
   6   0   2       73.46       71.35     10.41 o 
   7   0   2      208.08      199.15      6.92 o 
   8   0   2      152.71      139.44     12.56 o 
   9   0   2      102.40      100.86     11.19 o 
  10   0   2       35.99       49.89      9.55 o 
  11   0   2        2.41        3.70      5.29 o 
 -12   1   2        8.50       10.09      5.25 o 
 -11   1   2       17.91       14.54      4.99 o 
 -10   1   2        8.53        4.99      4.20 o 
  -9   1   2       23.06       30.48      4.54 o 
  -8   1   2       19.48       23.04      3.28 o 
  -7   1   2        9.86        7.59      2.30 o 
  -6   1   2      492.29      499.38     15.15 o 
  -5   1   2        3.79       -0.17      1.58 o 
  -4   1   2      884.08      933.80     17.58 o 
  -3   1   2      121.19      109.90      8.70 o 
  -2   1   2     4014.75     3809.27     66.10 o 
  -1   1   2       18.96       21.63      1.42 o 
   0   1   2      209.52      189.80      5.66 o 
   1   1   2      408.31      426.16      7.13 o 
   2   1   2      533.11      515.53      8.32 o 
   3   1   2     1971.08     2072.31     47.03 o 
   4   1   2       50.73       29.21      9.91 o 
   5   1   2        5.04        6.88      2.37 o 
   6   1   2       24.80       19.39      3.01 o 
   7   1   2        4.52       13.49      3.11 o 
   8   1   2       25.21       30.29      7.23 o 
   9   1   2        0.77       -9.29      4.65 o 
  10   1   2        9.02       13.25      7.06 o 
  11   1   2        6.50        0.08      7.06 o 
 -12   2   2        0.46        4.97      6.20 o 
 -11   2   2      111.60      109.00     12.22 o 
 -10   2   2       78.38       68.30      6.44 o 
  -9   2   2        0.89        0.58      3.07 o 
  -8   2   2       69.82       67.68      6.05 o 
  -7   2   2       41.25       36.35      3.23 o 
  -6   2   2      287.75      317.53      6.98 o 
  -5   2   2       90.74       87.13      6.73 o 
  -4   2   2       75.59       94.74      5.38 o 
  -3   2   2     1295.60     1288.70     20.32 o 
  -2   2   2       53.52       57.38      3.26 o 
  -1   2   2      433.22      445.14      7.80 o 
   0   2   2      166.94      173.02      3.97 o 
   1   2   2      359.45      378.40      7.80 o 
   2   2   2      304.13      334.96      5.51 o 
   3   2   2      135.33      132.93      3.65 o 
   4   2   2        3.32       -0.40      2.05 o 
   5   2   2      113.87      106.44     10.49 o 
   6   2   2      105.85      106.88      5.41 o 
   7   2   2      189.38      187.44      9.12 o 
   8   2   2        2.51        2.24      6.02 o 
   9   2   2       27.38       14.29      7.57 o 
  10   2   2        5.63       13.94      8.09 o 
  11   2   2        0.26        0.73      5.32 o 
 -12   3   2        0.02       18.24      8.26 o 
 -11   3   2       31.16       42.73      5.89 o 
 -10   3   2        3.56       11.20      4.24 o 
  -9   3   2       39.47       43.31      4.21 o 
  -8   3   2      475.33      452.32      9.82 o 
  -7   3   2      226.17      215.38      7.85 o 
  -6   3   2      237.04      225.70      6.56 o 
  -5   3   2      131.01      125.91      3.85 o 
  -4   3   2     1001.50     1029.88     41.34 o 
  -3   3   2      190.03      207.50      7.69 o 
  -2   3   2      307.88      332.77     16.88 o 
  -1   3   2        0.00        1.13      1.31 o 
   0   3   2      144.76      131.36      4.27 o 
   1   3   2        8.02        6.37      1.40 o 
   2   3   2     1567.59     1708.34     26.71 o 
   3   3   2       53.03       48.19      3.31 o 
   4   3   2      149.52      126.62      3.71 o 
   5   3   2       44.15       41.02      3.72 o 
   6   3   2       93.43       94.03      6.81 o 
   7   3   2      172.96      176.82      9.12 o 
   8   3   2      418.04      449.24     22.55 o 
   9   3   2       14.25       13.43      7.92 o 
  10   3   2       51.17       60.76     11.36 o 
 -12   4   2       76.38       77.63     11.70 o 
 -11   4   2       16.49        9.47      7.06 o 
 -10   4   2        8.14        7.22      4.09 o 
  -9   4   2       44.13       47.24      5.22 o 
  -8   4   2      111.93      122.43      4.87 o 
  -7   4   2      155.39      150.47      5.05 o 
  -6   4   2      102.72       93.89      4.41 o 
  -5   4   2       30.60       27.10      2.69 o 
  -4   4   2        0.03       -0.53      1.49 o 
  -3   4   2     1560.83     1630.19     51.39 o 
  -2   4   2      420.08      485.54     10.12 o 
  -1   4   2       93.17       98.42      3.37 o 
   0   4   2     2328.96     2525.02     45.50 o 
   1   4   2      874.76      900.94     15.35 o 
   2   4   2     1143.81     1220.48     19.71 o 
   3   4   2        0.62        0.57      2.23 o 
   4   4   2      605.08      611.39     19.67 o 
   5   4   2      545.30      551.44     20.22 o 
   6   4   2       94.56      102.11      7.23 o 
   7   4   2        0.14       -2.35      5.51 o 
   8   4   2      100.51      120.05      8.86 o 
   9   4   2      101.57      120.66     13.77 o 
  10   4   2       31.09       28.06      9.64 o 
 -12   5   2      185.33      188.99     14.97 o 
 -11   5   2       13.13       16.01      6.71 o 
 -10   5   2      130.69      100.17     10.84 o 
  -9   5   2      219.34      203.03     18.68 o 
  -8   5   2      231.46      213.65      7.24 o 
  -7   5   2       26.59       24.31      2.68 o 
  -6   5   2       10.05        8.71      2.19 o 
  -5   5   2        3.65        6.59      2.29 o 
  -4   5   2      198.11      211.56      8.35 o 
  -3   5   2       92.63       89.69      3.55 o 
  -2   5   2       25.49       30.91      3.03 o 
  -1   5   2      402.42      446.12      7.45 o 
   0   5   2      951.60     1064.52     20.83 o 
   1   5   2      351.94      352.04     19.65 o 
   2   5   2      507.79      548.52      8.99 o 
   3   5   2      401.55      407.44     12.72 o 
   4   5   2       70.88       72.06      6.02 o 
   5   5   2      136.63      130.15      7.91 o 
   6   5   2        4.09        5.52      4.24 o 
   7   5   2        7.06       12.69      5.02 o 
   8   5   2        0.88       -1.89      4.62 o 
   9   5   2      102.74      111.53     13.77 o 
 -11   6   2        0.33       -4.65      5.34 o 
 -10   6   2        0.09       -3.10      5.51 o 
  -9   6   2       45.57       57.14      8.61 o 
  -8   6   2        0.24       -0.15      3.16 o 
  -7   6   2        5.44        4.74      2.28 o 
  -6   6   2      112.39      113.41      4.44 o 
  -5   6   2        1.70        2.74      2.24 o 
  -4   6   2        2.86        3.77      2.22 o 
  -3   6   2      104.54      105.83      4.40 o 
  -2   6   2       42.99       46.21      2.83 o 
  -1   6   2       34.36       39.71      2.51 o 
   0   6   2       90.86      109.66      6.25 o 
   1   6   2      154.77      176.20     10.78 o 
   2   6   2        4.55        4.03      3.10 o 
   3   6   2      350.70      370.58     12.66 o 
   4   6   2      397.78      375.82     13.07 o 
   5   6   2       81.45       78.59      6.75 o 
   6   6   2      102.11       83.74      7.53 o 
   7   6   2        3.04        1.94      4.73 o 
   8   6   2        0.28        2.41      7.92 o 
   9   6   2        7.49        2.07      7.75 o 
 -11   7   2        1.68      -11.36      6.02 o 
 -10   7   2        0.57       -2.93      5.34 o 
  -9   7   2       14.03       16.18      6.88 o 
  -8   7   2        5.59        6.02      5.51 o 
  -7   7   2        0.67       -0.13      2.71 o 
  -6   7   2       27.83       26.50      2.83 o 
  -5   7   2        0.68       -0.44      1.95 o 
  -4   7   2        0.49        0.42      1.97 o 
  -3   7   2        4.94       10.80      6.20 o 
  -2   7   2      116.53      125.38      4.60 o 
  -1   7   2      139.33      140.81      4.43 o 
   0   7   2       43.88       42.99      4.39 o 
   1   7   2       65.58       56.65      5.28 o 
   2   7   2      748.66      736.91     30.98 o 
   3   7   2        5.72        3.98      5.25 o 
   4   7   2       21.53       22.37      4.92 o 
   5   7   2        2.54        7.06      4.62 o 
   6   7   2      252.18      246.89     11.80 o 
   7   7   2        1.50       -0.21      4.93 o 
   8   7   2        6.36       -4.99      8.26 o 
 -11   8   2        0.65        8.09      7.23 o 
 -10   8   2        4.34        4.48      6.88 o 
  -9   8   2       83.42      110.33     11.88 o 
  -8   8   2       14.59       21.34      6.71 o 
  -7   8   2      120.52      121.69     11.19 o 
  -6   8   2      147.18      151.00      8.25 o 
  -5   8   2       35.42       38.03      3.18 o 
  -4   8   2      205.28      180.78      5.64 o 
  -3   8   2       44.91       39.60      3.10 o 
  -2   8   2      135.25      130.23      6.02 o 
  -1   8   2      297.41      271.04      9.85 o 
   0   8   2        0.02       -0.61      6.37 o 
   1   8   2      319.95      313.54     11.68 o 
   2   8   2       81.52       70.75      6.21 o 
   3   8   2        0.23       -4.08      5.85 o 
   4   8   2        6.42        6.01      5.85 o 
   5   8   2       27.46       19.57      5.59 o 
   6   8   2        4.96       11.94      9.81 o 
   7   8   2        6.80       10.01      8.18 o 
   8   8   2        4.06       12.22      9.64 o 
 -10   9   2       17.66       14.11      7.57 o 
  -9   9   2        2.20       -1.38      5.68 o 
  -8   9   2        3.15        1.89      6.02 o 
  -7   9   2      132.40      145.27     12.05 o 
  -6   9   2       28.01       27.71      6.88 o 
  -5   9   2       32.56       29.95      6.71 o 
  -4   9   2       12.94        6.00      6.28 o 
  -3   9   2       44.88       41.63      4.99 o 
  -2   9   2      367.34      349.26     12.35 o 
  -1   9   2       52.28       42.77      5.23 o 
   0   9   2       28.23       32.95      4.93 o 
   1   9   2        1.28       -2.11      5.08 o 
   2   9   2       53.90       39.86      5.59 o 
   3   9   2      209.61      176.01     10.22 o 
   4   9   2        0.34       -3.85      4.43 o 
   5   9   2       29.41       36.72     13.77 o 
   6   9   2        0.63       -1.98      5.15 o 
   7   9   2      120.71      128.53     27.97 o 
  -9  10   2      152.58      147.68     14.46 o 
  -8  10   2        3.84        7.57      6.71 o 
  -7  10   2       20.01       24.96      7.75 o 
  -6  10   2      140.92      144.24     12.05 o 
  -5  10   2      141.26      131.67     12.05 o 
  -4  10   2       37.24       37.52      7.23 o 
  -3  10   2       14.49       17.90      6.20 o 
  -2  10   2       53.45       60.41      8.78 o 
  -1  10   2      142.41      137.91      8.70 o 
   0  10   2      328.07      321.16     12.65 o 
   1  10   2       28.35       22.72      5.15 o 
   2  10   2      267.37      259.19     11.68 o 
   3  10   2       26.09       33.43      5.84 o 
   4  10   2       30.05       32.30      6.25 o 
   5  10   2        5.94        5.77      5.60 o 
   6  10   2       11.67       16.35      6.09 o 
  -8  11   2       35.11       36.12      6.19 o 
  -7  11   2      174.74      215.50     15.32 o 
  -6  11   2       31.13       19.79      7.06 o 
  -5  11   2       38.36       37.35      8.09 o 
  -4  11   2       31.64       38.38      7.57 o 
  -3  11   2       20.57       14.11      6.54 o 
  -2  11   2       28.04       20.48      6.88 o 
  -1  11   2        9.68       15.66      6.88 o 
   0  11   2       16.32        4.48      6.54 o 
   1  11   2        1.52       -4.65      6.20 o 
   2  11   2      375.83      355.60     20.65 o 
   3  11   2        0.23       -5.34      6.88 o 
   4  11   2       31.93       29.60      9.29 o 
   5  11   2       61.29       64.37     12.05 o 
  -7  12   2       26.15       30.98      8.26 o 
  -6  12   2       19.23       25.47      7.57 o 
  -5  12   2      229.84      263.17     17.04 o 
  -4  12   2        0.06        0.52      5.68 o 
  -3  12   2        1.54        5.16      5.68 o 
  -2  12   2        0.00       -9.12      4.82 o 
  -1  12   2        0.11        6.37      6.71 o 
   0  12   2       82.27       72.64     10.33 o 
   1  12   2      127.96      156.63     15.15 o 
   2  12   2        6.85        8.09      7.23 o 
   3  12   2      139.51      137.18     15.32 o 
  -5  13   2        0.47        3.79      6.37 o 
  -4  13   2       71.79       56.63      9.98 o 
  -3  13   2      101.79      117.39     13.08 o 
  -2  13   2       16.37       15.84      7.75 o 
  -1  13   2        3.36       -0.52      6.71 o 
   0  13   2       28.51       16.35      8.09 o 
   1  13   2        1.68        1.38      7.23 o 
   0 -15   3        0.50        1.89      6.88 o 
   1 -15   3       34.05       17.38      7.57 o 
   2 -15   3        2.61        9.81      7.57 o 
   3 -15   3       68.22       72.64     10.50 o 
  -3 -14   3        4.85       -1.38      6.37 o 
  -2 -14   3        7.93       10.50      6.71 o 
  -1 -14   3        7.00        8.78      6.71 o 
   0 -14   3        0.08      -10.16      6.02 o 
   1 -14   3        0.46        1.03      5.85 o 
   2 -14   3      113.15      126.80     14.11 o 
   3 -14   3       22.13       25.10      5.41 o 
   4 -14   3       20.96       33.57      5.72 o 
   5 -14   3        0.05        4.21      5.34 o 
  -5 -13   3      107.71      109.16      9.12 o 
  -4 -13   3       42.61       56.32      6.87 o 
  -3 -13   3       22.14       24.44      7.92 o 
  -2 -13   3      171.48      174.19     13.60 o 
  -1 -13   3       33.55       37.69      8.09 o 
   0 -13   3       69.17       70.82      6.69 o 
   1 -13   3       55.16       50.90      8.61 o 
   2 -13   3      102.42      113.20      9.12 o 
   3 -13   3       58.24       71.13      6.75 o 
   4 -13   3      151.39      185.32      9.25 o 
   5 -13   3        4.27       -4.85      4.13 o 
   6 -13   3       15.13       18.95      5.22 o 
   7 -13   3       74.52       89.11      7.54 o 
  -6 -12   3       36.67       42.25      6.81 o 
  -5 -12   3       34.24       27.99      5.89 o 
  -4 -12   3        0.52        4.39      5.08 o 
  -3 -12   3      335.47      339.71     21.86 o 
  -2 -12   3        0.99       -1.70      5.08 o 
  -1 -12   3       12.96       11.76      3.63 o 
   0 -12   3       18.62       16.96      4.62 o 
   1 -12   3        0.09        4.70      3.95 o 
   2 -12   3       26.37       27.10      5.42 o 
   3 -12   3      108.01      108.63     10.24 o 
   4 -12   3       23.98       19.66      4.73 o 
   5 -12   3       16.20       22.45      4.74 o 
   6 -12   3        1.05        5.13      6.88 o 
   7 -12   3       58.80       84.46      7.29 o 
   8 -12   3      355.33      398.17     14.63 o 
  -7 -11   3        4.80       -1.84      5.15 o 
  -6 -11   3       69.59       59.56      7.18 o 
  -5 -11   3      239.40      200.20     20.14 o 
  -4 -11   3       31.05       28.11      5.23 o 
  -3 -11   3        0.11        6.97      4.06 o 
  -2 -11   3       94.88       86.34      5.49 o 
  -1 -11   3      405.09      422.90     11.33 o 
   0 -11   3        4.32        5.20      3.06 o 
   1 -11   3        3.98       -1.47      3.75 o 
   2 -11   3      123.45      125.28     10.16 o 
   3 -11   3       17.57       11.48      3.75 o 
   4 -11   3        1.61       -0.75      3.52 o 
   5 -11   3       46.75       46.74      5.16 o 
   6 -11   3        0.01       -0.25      4.01 o 
   7 -11   3        0.08       -3.85      3.89 o 
   8 -11   3       25.96       35.91      5.59 o 
   9 -11   3        9.91       18.01      5.15 o 
  -8 -10   3      120.77      111.19     13.94 o 
  -7 -10   3        2.61       -2.24      6.88 o 
  -6 -10   3        0.80       -0.77      4.50 o 
  -5 -10   3        1.95        2.11      4.20 o 
  -4 -10   3      547.19      536.75     16.86 o 
  -3 -10   3      658.01      675.16     17.87 o 
  -2 -10   3       78.59       80.90      5.10 o 
  -1 -10   3       40.84       36.91      3.77 o 
   0 -10   3     1253.16     1234.61     24.54 o 
   1 -10   3       39.67       39.68      3.64 o 
   2 -10   3       35.70       38.53      3.01 o 
   3 -10   3        6.80        9.21      3.11 o 
   4 -10   3       37.96       40.80      4.48 o 
   5 -10   3        0.23       -0.43      3.29 o 
   6 -10   3        0.98        1.12      3.53 o 
   7 -10   3       22.14       26.35      4.62 o 
   8 -10   3       28.01       29.48      5.08 o 
   9 -10   3       48.42       46.14      7.49 o 
  -9  -9   3        8.08        5.98      5.22 o 
  -8  -9   3       16.19       17.21      8.09 o 
  -7  -9   3        8.44        4.21      4.55 o 
  -6  -9   3       18.25       18.89      4.99 o 
  -5  -9   3        6.09        7.35      5.95 o 
  -4  -9   3      170.56      147.97      6.59 o 
  -3  -9   3      156.80      138.97      5.17 o 
  -2  -9   3      756.34      745.83     16.29 o 
  -1  -9   3      434.11      424.65     15.13 o 
   0  -9   3       51.65       54.42      3.21 o 
   1  -9   3     1283.14     1296.06     23.62 o 
   2  -9   3      161.45      159.38      4.89 o 
   3  -9   3      116.75       99.60      6.46 o 
   4  -9   3       92.62       75.17      6.18 o 
   5  -9   3      144.77      118.34      5.10 o 
   6  -9   3       21.04       16.11      4.04 o 
   7  -9   3       38.42       41.74      4.99 o 
   8  -9   3       68.30       76.10     10.24 o 
   9  -9   3      224.10      270.46     11.19 o 
  10  -9   3        0.62       -3.87      4.62 o 
 -10  -8   3        8.09       -6.70      4.83 o 
  -9  -8   3       46.31       46.18      5.63 o 
  -8  -8   3       51.90       52.61      7.23 o 
  -7  -8   3       66.39       65.15      6.75 o 
  -6  -8   3       35.68       37.61      5.51 o 
  -5  -8   3       10.69       13.23      4.06 o 
  -4  -8   3        1.41       -1.26      2.50 o 
  -3  -8   3       56.52       62.91      3.65 o 
  -2  -8   3      102.96       98.38      4.17 o 
  -1  -8   3       20.78       24.28      2.10 o 
   0  -8   3      443.87      401.46      8.89 o 
   1  -8   3       71.45       64.14      3.34 o 
   2  -8   3      114.45      116.20      3.89 o 
   3  -8   3      275.60      273.86      6.99 o 
   4  -8   3        6.30        7.64      2.46 o 
   5  -8   3       25.50       23.53      2.88 o 
   6  -8   3        3.09       -1.64      2.98 o 
   7  -8   3        6.77       13.18      3.83 o 
   8  -8   3        2.40        2.55      3.53 o 
   9  -8   3       45.66       45.98      5.53 o 
  10  -8   3       37.32       38.94      5.88 o 
 -10  -7   3       22.06       11.97      4.54 o 
  -9  -7   3       27.17       26.37      5.83 o 
  -8  -7   3        0.41       -0.76      4.56 o 
  -7  -7   3        0.24       14.50      4.65 o 
  -6  -7   3      162.11      146.31      8.25 o 
  -5  -7   3        1.22        1.84      2.81 o 
  -4  -7   3        4.40        2.60      2.35 o 
  -3  -7   3       26.64       23.29      2.53 o 
  -2  -7   3       37.76       41.38      3.52 o 
  -1  -7   3        8.35       10.50      1.63 o 
   0  -7   3       17.49       14.97      1.57 o 
   1  -7   3       32.97       46.06      2.01 o 
   2  -7   3       63.79       65.36      2.66 o 
   3  -7   3        9.86        5.53      1.85 o 
   4  -7   3       23.11       25.42      2.47 o 
   5  -7   3       59.67       52.97      4.13 o 
   6  -7   3       29.61       24.72      3.58 o 
   7  -7   3        9.54        8.56      3.47 o 
   8  -7   3       14.44       15.35      4.01 o 
   9  -7   3       58.97       52.97      5.70 o 
  10  -7   3       67.96       80.63     14.54 o 
 -11  -6   3       29.32       25.86      5.13 o 
 -10  -6   3        3.43        5.65      4.05 o 
  -9  -6   3       60.27       57.38      5.46 o 
  -8  -6   3        3.80        6.55      3.31 o 
  -7  -6   3        0.48        0.41      3.89 o 
  -6  -6   3       97.38       94.99      6.80 o 
  -5  -6   3        0.03       -0.29      2.42 o 
  -4  -6   3       12.63       10.45      1.84 o 
  -3  -6   3        6.33        7.45      2.34 o 
  -2  -6   3      360.21      410.25      6.41 o 
  -1  -6   3        4.14        2.96      1.30 o 
   0  -6   3      319.07      323.79      6.25 o 
   1  -6   3        0.92       -1.33      1.23 o 
   2  -6   3       71.68       63.66      3.32 o 
   3  -6   3       80.78       71.28      3.29 o 
   4  -6   3      504.14      503.45     13.39 o 
   5  -6   3      393.32      373.94     10.64 o 
   6  -6   3       68.72       58.97      4.50 o 
   7  -6   3       17.50       15.57      3.65 o 
   8  -6   3      113.41      105.07     15.58 o 
   9  -6   3       24.71       31.76      5.11 o 
  10  -6   3       92.83       94.64      7.60 o 
  11  -6   3        0.94       -2.93      6.37 o 
 -11  -5   3      224.45      227.47     11.99 o 
 -10  -5   3      170.33      188.28      8.83 o 
  -9  -5   3      113.82      119.75     13.11 o 
  -8  -5   3      144.75      115.88      6.49 o 
  -7  -5   3      306.34      307.33     11.56 o 
  -6  -5   3       18.31       22.18      3.85 o 
  -5  -5   3      430.20      407.07      9.76 o 
  -4  -5   3       13.95       22.68      2.13 o 
  -3  -5   3      494.31      516.24      8.23 o 
  -2  -5   3        0.36        1.39      1.16 o 
  -1  -5   3      168.68      188.29      3.45 o 
   0  -5   3     1313.58     1461.94     20.35 o 
   1  -5   3      554.07      594.92      8.70 o 
   2  -5   3      529.21      668.49     10.69 o 
   3  -5   3      134.12      139.35      3.83 o 
   4  -5   3       26.40       26.68      1.79 o 
   5  -5   3        5.49        5.05      1.71 o 
   6  -5   3       22.77       24.64      3.45 o 
   7  -5   3        1.42        3.53      3.10 o 
   8  -5   3        4.38        1.49      3.52 o 
   9  -5   3       21.58       17.01      4.99 o 
  10  -5   3       38.32       39.14      7.49 o 
  11  -5   3        1.01      -10.84      6.20 o 
 -11  -4   3       17.17       10.72      5.71 o 
 -10  -4   3      177.65      193.17      8.45 o 
  -9  -4   3      148.02      148.75      7.45 o 
  -8  -4   3      137.42      132.45      9.60 o 
  -7  -4   3      263.31      267.69      8.57 o 
  -6  -4   3       11.64        7.63      3.38 o 
  -5  -4   3       84.50       81.23      5.29 o 
  -4  -4   3       72.68       64.77      2.80 o 
  -3  -4   3        2.98        3.74      1.28 o 
  -2  -4   3        0.11        0.63      0.96 o 
  -1  -4   3        6.53        6.41      0.96 o 
   0  -4   3     1756.32     1796.23     24.47 o 
   1  -4   3      793.16      797.87     12.85 o 
   2  -4   3      971.96     1053.17     18.74 o 
   3  -4   3     1302.03     1486.91     20.27 o 
   4  -4   3        2.35        3.63      1.47 o 
   5  -4   3       90.12      112.55      3.37 o 
   6  -4   3      335.47      336.48      8.22 o 
   7  -4   3       34.07       29.51      3.75 o 
   8  -4   3        9.90        6.11      3.82 o 
   9  -4   3       56.99       65.30     10.16 o 
  10  -4   3       10.15       11.88      6.88 o 
  11  -4   3        1.34       -1.03      6.88 o 
 -12  -3   3        1.46       -2.69      8.86 o 
 -11  -3   3       69.50       63.42      6.96 o 
 -10  -3   3       78.64       73.94      7.12 o 
  -9  -3   3       93.14      104.34      7.97 o 
  -8  -3   3      208.96      187.91      7.52 o 
  -7  -3   3      126.34      127.09      5.76 o 
  -6  -3   3       15.83        6.60      8.95 o 
  -5  -3   3      192.86      182.33      7.28 o 
  -4  -3   3      269.59      268.91      7.72 o 
  -3  -3   3       19.57       18.26      1.49 o 
  -2  -3   3      567.79      550.39      7.01 o 
  -1  -3   3      858.31      829.86      9.83 o 
   0  -3   3       10.31        7.38      0.80 o 
   1  -3   3      597.45      595.72     13.36 o 
   2  -3   3      362.22      378.14      6.37 o 
   3  -3   3        0.05       -0.60      2.15 o 
   4  -3   3      287.14      300.27      9.15 o 
   5  -3   3      850.75      858.98     16.69 o 
   6  -3   3      865.82      877.19     21.78 o 
   7  -3   3        0.07        3.37      2.52 o 
   8  -3   3       30.96       33.75      3.73 o 
   9  -3   3       45.97       47.40      5.72 o 
  10  -3   3       29.45       29.95      7.92 o 
  11  -3   3        0.01        7.40      7.23 o 
 -12  -2   3       67.78       80.89      8.45 o 
 -11  -2   3        7.50       14.86      5.26 o 
 -10  -2   3       28.68       22.69      4.37 o 
  -9  -2   3       46.53       44.22      4.57 o 
  -8  -2   3       65.94       47.84      4.33 o 
  -7  -2   3        0.00       -1.90      2.48 o 
  -6  -2   3      171.71      188.93      8.25 o 
  -5  -2   3      229.34      246.09      8.04 o 
  -4  -2   3      363.55      353.97     11.50 o 
  -3  -2   3      152.81      155.60      8.09 o 
  -2  -2   3       10.65       23.66      1.34 o 
  -1  -2   3     3620.04     3682.84     36.57 o 
   0  -2   3      224.91      199.99      5.73 o 
   1  -2   3      562.59      577.87     10.27 o 
   2  -2   3       91.93       99.90      3.08 o 
   3  -2   3       27.60       29.22      1.87 o 
   4  -2   3      183.88      238.15      5.91 o 
   5  -2   3        0.99        6.05      2.01 o 
   6  -2   3      562.86      574.71     36.92 o 
   7  -2   3      167.62      164.80     10.41 o 
   8  -2   3      219.44      217.76      9.79 o 
   9  -2   3       67.69       74.41      5.28 o 
  10  -2   3        0.16       -2.58      6.02 o 
  11  -2   3       10.08       -0.34      7.06 o 
 -12  -1   3        0.82       -3.84      5.02 o 
 -11  -1   3        4.29        7.07      4.92 o 
 -10  -1   3      312.33      272.63     10.92 o 
  -9  -1   3       81.70       78.40      7.16 o 
  -8  -1   3        2.23       -0.64      3.30 o 
  -7  -1   3       20.46       22.97      3.63 o 
  -6  -1   3        2.40       -2.20      1.74 o 
  -5  -1   3     1256.51     1310.24     21.35 o 
  -4  -1   3      648.68      729.55     14.43 o 
  -3  -1   3        2.02        2.07      2.75 o 
  -2  -1   3        1.93        3.33      1.54 o 
  -1  -1   3      105.05       99.63      2.17 o 
   0  -1   3      392.17      354.32      4.88 o 
   1  -1   3       40.78       41.14      1.29 o 
   2  -1   3      216.85      221.95      4.14 o 
   3  -1   3       32.18       26.34      1.76 o 
   4  -1   3        1.35        0.39      1.41 o 
   5  -1   3       13.19       10.33      1.99 o 
   6  -1   3       36.24       33.21      3.31 o 
   7  -1   3       37.23       38.22      4.85 o 
   8  -1   3       17.22       21.76      4.74 o 
   9  -1   3      179.40      177.80     13.60 o 
  10  -1   3        0.10        3.15      4.61 o 
  11  -1   3       14.31       21.34      8.78 o 
 -12   0   3       16.78       28.84      6.10 o 
 -11   0   3       26.05       25.49      5.44 o 
 -10   0   3       52.11       55.02      5.10 o 
  -9   0   3      180.04      158.33      7.46 o 
  -8   0   3      230.43      220.66      7.65 o 
  -7   0   3       28.86       32.85      2.90 o 
  -6   0   3       25.03       20.97      2.40 o 
  -5   0   3        9.23        7.37      1.84 o 
  -4   0   3        0.20        1.61      1.79 o 
  -3   0   3      437.27      438.01     11.19 o 
  -2   0   3      266.03      254.70      7.05 o 
  -1   0   3     2911.14     2930.15     44.29 o 
   0   0   3     5323.21     5456.08     60.95 o 
   1   0   3      298.90      284.88      4.35 o 
   2   0   3      802.11      800.48     11.60 o 
   3   0   3      565.97      621.55      9.54 o 
   4   0   3       11.18        9.49      1.81 o 
   5   0   3        1.75        2.93      1.83 o 
   6   0   3       77.76       72.98      4.59 o 
   7   0   3      431.42      400.69     13.27 o 
   8   0   3        3.30        4.18      3.95 o 
   9   0   3        1.12       -0.52      5.85 o 
  10   0   3        0.05       -1.38      6.71 o 
  11   0   3       29.05       30.73      6.33 o 
 -12   1   3        0.19       -0.71      4.63 o 
 -11   1   3        5.71       13.97      5.07 o 
 -10   1   3        9.24       10.39      3.72 o 
  -9   1   3      120.02      106.13      6.01 o 
  -8   1   3      495.41      486.81     12.05 o 
  -7   1   3        0.12        1.27      2.09 o 
  -6   1   3        5.97        3.84      1.91 o 
  -5   1   3      396.67      420.02      8.19 o 
  -4   1   3      744.79      790.36     13.37 o 
  -3   1   3      157.75      162.44      7.83 o 
  -2   1   3       52.29       56.70      2.13 o 
  -1   1   3      631.03      670.05     15.69 o 
   0   1   3      492.36      505.07      9.37 o 
   1   1   3     1236.56     1325.76     20.60 o 
   2   1   3     1326.54     1406.04     19.78 o 
   3   1   3      114.70      110.30      3.19 o 
   4   1   3        0.60        2.68      1.77 o 
   5   1   3       30.37       34.34      3.83 o 
   6   1   3      204.66      212.63      7.02 o 
   7   1   3       33.33       32.50      4.86 o 
   8   1   3       49.76       48.88      8.43 o 
   9   1   3        3.27        7.92      6.71 o 
  10   1   3        3.18        5.16      7.40 o 
 -12   2   3       29.24       31.74      5.98 o 
 -11   2   3        0.50       -5.01      4.13 o 
 -10   2   3      166.04      164.32      7.41 o 
  -9   2   3       99.45       93.43      5.53 o 
  -8   2   3       18.60       18.42      3.24 o 
  -7   2   3      561.74      579.13     11.30 o 
  -6   2   3      127.01      138.64      4.57 o 
  -5   2   3      330.49      363.05      7.42 o 
  -4   2   3      105.93      121.61      3.89 o 
  -3   2   3       72.32       77.51      2.48 o 
  -2   2   3      178.48      189.88      4.56 o 
  -1   2   3      162.14      165.82      4.67 o 
   0   2   3      460.74      502.69     17.56 o 
   1   2   3        1.07        1.61      1.54 o 
   2   2   3      312.28      334.89      7.53 o 
   3   2   3      265.32      282.82      9.02 o 
   4   2   3      665.72      694.52     14.61 o 
   5   2   3      119.68      108.19      6.14 o 
   6   2   3      259.14      258.82      9.02 o 
   7   2   3        1.41        1.46      4.22 o 
   8   2   3      271.41      252.33     16.01 o 
   9   2   3       30.39       31.84      8.61 o 
  10   2   3        6.07       -1.55      7.23 o 
 -12   3   3       11.64       18.82      5.51 o 
 -11   3   3       76.27       90.79     11.62 o 
 -10   3   3        5.17        1.46      4.56 o 
  -9   3   3        8.34       10.14      3.31 o 
  -8   3   3      152.60      141.68      6.03 o 
  -7   3   3       72.54       66.05      3.63 o 
  -6   3   3       11.22        7.07      2.08 o 
  -5   3   3     1918.79     2107.14     33.24 o 
  -4   3   3       95.48       98.00      4.25 o 
  -3   3   3      483.06      528.88     12.70 o 
  -2   3   3       64.52       74.32      2.97 o 
  -1   3   3      267.38      268.92      5.80 o 
   0   3   3        3.93        4.00      1.67 o 
   1   3   3       15.17       22.12      1.85 o 
   2   3   3        3.16        4.80      1.59 o 
   3   3   3      723.58      692.76     12.22 o 
   4   3   3      838.80      884.72     18.38 o 
   5   3   3       41.90       28.63      3.47 o 
   6   3   3      260.41      271.25     13.51 o 
   7   3   3        0.58        6.32      4.34 o 
   8   3   3       45.89       43.20      9.29 o 
   9   3   3        0.00       11.36      7.92 o 
  10   3   3       29.89       16.35      9.12 o 
 -12   4   3       39.50       44.06      9.64 o 
 -11   4   3       80.54       75.63      7.15 o 
 -10   4   3        4.15       -0.67      3.59 o 
  -9   4   3        0.37       -1.42      4.19 o 
  -8   4   3       33.61       27.03      3.73 o 
  -7   4   3      472.07      458.16     11.90 o 
  -6   4   3      325.60      307.55      7.31 o 
  -5   4   3        0.00       -0.42      1.84 o 
  -4   4   3      204.10      202.34      6.21 o 
  -3   4   3     1251.77     1368.48     22.16 o 
  -2   4   3       86.78       95.30      7.53 o 
  -1   4   3      560.37      625.11     11.22 o 
   0   4   3      575.79      609.67      9.86 o 
   1   4   3      714.47      749.52     16.92 o 
   2   4   3        5.50        5.57      1.60 o 
   3   4   3      649.54      676.26     12.15 o 
   4   4   3      189.80      177.10      6.68 o 
   5   4   3        2.22        1.12      3.43 o 
   6   4   3       19.59       14.04      5.85 o 
   7   4   3       56.84       60.67     12.48 o 
   8   4   3      159.99      178.49     16.01 o 
   9   4   3       24.09       27.37      9.47 o 
 -12   5   3        3.06       10.33      7.75 o 
 -11   5   3        2.18        7.23      6.88 o 
 -10   5   3       24.81       26.11      4.88 o 
  -9   5   3       56.81       61.30      5.81 o 
  -8   5   3        1.20        1.21      2.76 o 
  -7   5   3        9.39        9.68      2.52 o 
  -6   5   3       13.87       16.03      2.49 o 
  -5   5   3        6.52        4.58      2.01 o 
  -4   5   3      150.93      179.20      5.12 o 
  -3   5   3        1.14       -0.11      1.74 o 
  -2   5   3        0.09        1.18      1.72 o 
  -1   5   3      250.56      280.05      6.66 o 
   0   5   3      144.25      135.18      5.21 o 
   1   5   3      243.90      287.61      5.82 o 
   2   5   3       75.33       82.50      4.73 o 
   3   5   3        1.32        1.27      3.96 o 
   4   5   3      273.10      276.21     10.59 o 
   5   5   3      558.21      527.54     24.18 o 
   6   5   3      311.34      309.40     12.60 o 
   7   5   3      110.87      113.26      8.76 o 
   8   5   3       19.36       29.43      9.29 o 
   9   5   3       95.49      112.91     14.29 o 
 -11   6   3       14.31       27.88      8.61 o 
 -10   6   3        0.62        9.81      6.88 o 
  -9   6   3        5.14        5.91      3.80 o 
  -8   6   3        6.24        6.45      3.67 o 
  -7   6   3       82.67       73.84      4.69 o 
  -6   6   3        0.92        1.92      2.87 o 
  -5   6   3       98.28       81.95      3.94 o 
  -4   6   3       41.44       31.28      2.82 o 
  -3   6   3       23.37       22.88      2.49 o 
  -2   6   3       47.23       38.63      3.03 o 
  -1   6   3        6.61        4.79      1.81 o 
   0   6   3      163.41      161.36      6.19 o 
   1   6   3      452.14      480.91     12.57 o 
   2   6   3       91.82       84.31      6.25 o 
   3   6   3      133.01      136.32      8.03 o 
   4   6   3        2.29       -0.74      3.58 o 
   5   6   3       23.04       17.69      5.00 o 
   6   6   3       42.93       40.59      6.14 o 
   7   6   3       86.12       79.13     16.35 o 
   8   6   3       56.58       60.93     11.53 o 
 -11   7   3      121.79      159.04     15.15 o 
 -10   7   3       18.56        9.47      7.06 o 
  -9   7   3        1.59        2.93      6.02 o 
  -8   7   3       41.02       42.51      7.57 o 
  -7   7   3        6.59       10.32      3.43 o 
  -6   7   3        5.84        2.53      3.18 o 
  -5   7   3      153.72      134.90      4.96 o 
  -4   7   3        3.41        1.38      2.18 o 
  -3   7   3      322.40      282.85      7.13 o 
  -2   7   3       36.75       32.21      3.51 o 
  -1   7   3       38.67       40.83      5.94 o 
   0   7   3      121.34      127.73      7.83 o 
   1   7   3      118.89      116.98      7.48 o 
   2   7   3      198.29      191.08      9.55 o 
   3   7   3        0.19        0.61      6.37 o 
   4   7   3       14.79       16.18      4.70 o 
   5   7   3       75.13       97.97      8.27 o 
   6   7   3       91.34       95.38     13.25 o 
   7   7   3       36.58       56.46     11.02 o 
   8   7   3        2.02        6.54      8.95 o 
 -11   8   3        0.00        2.93      6.71 o 
 -10   8   3       71.53       87.61     11.70 o 
  -9   8   3        0.33       -3.96      5.68 o 
  -8   8   3       57.48       64.72      8.95 o 
  -7   8   3        2.93       10.16      5.68 o 
  -6   8   3        2.87        2.18      3.38 o 
  -5   8   3        8.38        1.78      2.51 o 
  -4   8   3       93.23       86.84      5.03 o 
  -3   8   3        4.00       -1.28      2.86 o 
  -2   8   3       75.86       61.43      5.78 o 
  -1   8   3        3.44       -6.03      3.02 o 
   0   8   3        1.17        1.97      3.89 o 
   1   8   3       16.56       19.63      4.68 o 
   2   8   3       62.65       65.63      7.92 o 
   3   8   3        0.80       -7.91      3.95 o 
   4   8   3       88.61       91.79      7.91 o 
   5   8   3        5.04       -0.17      4.99 o 
   6   8   3       13.71        8.13      5.53 o 
   7   8   3       13.08       16.01      9.29 o 
 -10   9   3       26.44       25.47      8.61 o 
  -9   9   3        2.29        6.37      6.88 o 
  -8   9   3        1.35        6.20      6.37 o 
  -7   9   3       91.75      106.37     11.36 o 
  -6   9   3      140.34      152.84      8.70 o 
  -5   9   3        9.45       13.81      3.82 o 
  -4   9   3       32.40       32.37      6.08 o 
  -3   9   3      529.90      463.30     35.89 o 
  -2   9   3      101.03      114.32      7.84 o 
  -1   9   3       10.54        8.34      6.45 o 
   0   9   3      117.14       96.21     12.13 o 
   1   9   3      474.58      452.50     23.58 o 
   2   9   3       74.24       75.00      9.21 o 
   3   9   3      267.14      266.57     12.09 o 
   4   9   3        6.00        8.50      5.29 o 
   5   9   3      104.47      117.53      9.73 o 
   6   9   3       30.80       24.16     12.31 o 
  -9  10   3       50.96       48.19     10.16 o 
  -8  10   3       31.05       49.57      9.64 o 
  -7  10   3        1.26        0.86      5.51 o 
  -6  10   3       24.21       26.68      7.40 o 
  -5  10   3        0.85        4.30      5.68 o 
  -4  10   3        3.75        1.72      5.51 o 
  -3  10   3        4.37       -1.20      5.68 o 
  -2  10   3        6.26        0.44      6.11 o 
  -1  10   3      114.62      109.54     13.51 o 
   0  10   3        5.17        4.46      4.53 o 
   1  10   3        5.01       11.43      4.90 o 
   2  10   3        2.89        3.73      4.86 o 
   3  10   3       85.51       87.68     19.28 o 
   4  10   3        4.42       -3.82      5.09 o 
   5  10   3        9.51       12.72      7.14 o 
  -8  11   3       22.95       30.64      8.26 o 
  -7  11   3        8.07       20.65      7.40 o 
  -6  11   3       14.94        8.61      6.54 o 
  -5  11   3       51.91       56.11      9.29 o 
  -4  11   3       46.07       48.54      8.95 o 
  -3  11   3       50.33       52.32      9.29 o 
  -2  11   3       69.43       62.65     10.16 o 
  -1  11   3        2.93        1.89      6.88 o 
   0  11   3        3.01       -1.55      6.20 o 
   1  11   3       68.87       55.42     10.16 o 
   2  11   3       85.80       66.61     11.36 o 
   3  11   3      167.40      166.27     16.18 o 
   4  11   3        5.11       10.50      8.61 o 
  -7  12   3        5.87        1.55      6.54 o 
  -6  12   3        6.65        6.71      6.71 o 
  -5  12   3        7.47        3.10      6.37 o 
  -4  12   3        0.00        0.69      6.37 o 
  -3  12   3        2.75        2.41      6.88 o 
  -2  12   3        8.44       13.43      7.06 o 
  -1  12   3      126.43      121.17     13.25 o 
   0  12   3       11.02       21.00      7.92 o 
   1  12   3       46.68       30.47      9.12 o 
   2  12   3        0.00        0.52      7.40 o 
  -4  13   3       18.61       21.86      8.26 o 
  -3  13   3       95.97       97.25     12.91 o 
  -2  13   3        3.38       -1.89      7.06 o 
  -1  13   3       13.41        8.61      7.92 o 
   0  13   3        3.73        3.96      7.57 o 
  -1 -15   4       78.98       90.88     11.53 o 
   0 -15   4       57.54       57.14      9.81 o 
   1 -15   4       35.30       50.43      9.29 o 
   2 -15   4        0.00        2.67      4.62 o 
   3 -15   4       80.39       80.63      7.61 o 
  -4 -14   4       16.31       34.42      8.95 o 
  -3 -14   4        0.84       -0.86      6.37 o 
  -2 -14   4        0.20        2.24      6.20 o 
  -1 -14   4        0.33        4.99      6.37 o 
   0 -14   4       20.25       25.55      8.18 o 
   1 -14   4       38.44       36.31      8.43 o 
   2 -14   4      103.47      100.83      7.79 o 
   3 -14   4        2.44        1.47      4.91 o 
   4 -14   4       66.30       66.22      8.86 o 
   5 -14   4       88.82       85.72      7.24 o 
  -5 -13   4       34.14       49.49      7.00 o 
  -4 -13   4       19.10        9.50      5.04 o 
  -3 -13   4      114.42      106.98      8.34 o 
  -2 -13   4        8.84        4.76      4.32 o 
  -1 -13   4        0.09        0.92      4.13 o 
   0 -13   4       18.75       17.21      4.75 o 
   1 -13   4       35.93       43.65      5.60 o 
   2 -13   4        0.24       -4.85      3.65 o 
   3 -13   4        1.69       -2.40      4.91 o 
   4 -13   4       25.77       23.82      4.80 o 
   5 -13   4        0.12       -3.11      4.13 o 
   6 -13   4      270.37      298.28     11.80 o 
   7 -13   4      183.01      214.31     10.35 o 
  -7 -12   4        3.18       -0.11      5.41 o 
  -6 -12   4       18.73       23.06     12.05 o 
  -5 -12   4      193.93      209.92     10.83 o 
  -4 -12   4      270.61      240.87     11.43 o 
  -3 -12   4        1.74        2.65      6.02 o 
  -2 -12   4      209.88      213.06      8.08 o 
  -1 -12   4       83.98       92.25      5.76 o 
   0 -12   4       25.36       23.20      3.63 o 
   1 -12   4        0.00        3.77      3.11 o 
   2 -12   4        4.29        0.73      3.63 o 
   3 -12   4        1.97        4.26      3.83 o 
   4 -12   4      210.44      239.76     11.02 o 
   5 -12   4        6.60        4.35      6.11 o 
   6 -12   4        8.68       12.22      4.38 o 
   7 -12   4       60.61       63.95      6.39 o 
   8 -12   4        5.70       -2.98      4.20 o 
  -8 -11   4       98.36      122.33      8.25 o 
  -7 -11   4      148.59      169.35     11.01 o 
  -6 -11   4      331.29      313.67     13.51 o 
  -5 -11   4       65.82       66.73     11.70 o 
  -4 -11   4        5.86        5.33      4.12 o 
  -3 -11   4      448.00      428.04     13.52 o 
  -2 -11   4      295.36      295.57      9.11 o 
  -1 -11   4       22.25       15.76      3.41 o 
   0 -11   4       76.56       68.64      4.70 o 
   1 -11   4        2.62        3.76      3.25 o 
   2 -11   4        4.99        1.55      3.29 o 
   3 -11   4       22.62       22.98      4.08 o 
   4 -11   4       26.16       25.78      4.56 o 
   5 -11   4       50.47       57.03      5.23 o 
   6 -11   4       79.24       95.26     10.24 o 
   7 -11   4        1.05        2.60      4.22 o 
   8 -11   4       22.89       34.46      5.35 o 
  -9 -10   4       22.55       24.75     14.89 o 
  -8 -10   4       36.74       34.96      5.45 o 
  -7 -10   4       45.43       35.44      6.88 o 
  -6 -10   4       19.19       20.50      5.36 o 
  -5 -10   4       22.62       26.48      5.02 o 
  -4 -10   4      145.25      130.88      8.27 o 
  -3 -10   4       18.97       11.35      3.31 o 
  -2 -10   4        8.61        7.45      3.05 o 
  -1 -10   4      236.54      243.17      7.70 o 
   0 -10   4       17.81       17.72      2.59 o 
   1 -10   4        8.98       10.77      4.63 o 
   2 -10   4       61.51       52.53      5.55 o 
   3 -10   4      182.30      178.28      6.06 o 
   4 -10   4       92.20       88.93      4.53 o 
   5 -10   4      137.01      139.56      5.80 o 
   6 -10   4        7.66        4.83      3.47 o 
   7 -10   4        0.06       -1.72      3.65 o 
   8 -10   4        1.41       10.65      4.32 o 
   9 -10   4       53.87       72.72     13.51 o 
  -9  -9   4        1.83        0.43      5.09 o 
  -8  -9   4        0.22        0.15      4.82 o 
  -7  -9   4      343.52      337.18     19.62 o 
  -6  -9   4      149.96      150.42      9.05 o 
  -5  -9   4        4.99        3.76      4.04 o 
  -4  -9   4       24.69       12.94      3.33 o 
  -3  -9   4      197.00      182.40      6.74 o 
  -2  -9   4        7.27        2.61      2.61 o 
  -1  -9   4      170.57      168.94      5.84 o 
   0  -9   4      489.53      517.37     10.07 o 
   1  -9   4      354.19      335.48      7.24 o 
   2  -9   4       78.61       86.07      4.01 o 
   3  -9   4       29.35       26.93      2.75 o 
   4  -9   4       23.39       16.15      2.62 o 
   5  -9   4       14.16       17.39      2.75 o 
   6  -9   4        4.60        5.22      3.40 o 
   7  -9   4       72.22       72.48      5.65 o 
   8  -9   4       13.83       23.16      6.11 o 
   9  -9   4       12.36       18.86      4.68 o 
 -10  -8   4       36.79       48.85      7.34 o 
  -9  -8   4       17.11       16.70      5.72 o 
  -8  -8   4       16.17       12.85      4.17 o 
  -7  -8   4       82.86       84.04      7.36 o 
  -6  -8   4        2.84        1.18      3.84 o 
  -5  -8   4        1.66        2.34      2.41 o 
  -4  -8   4       88.34       89.22      4.32 o 
  -3  -8   4       61.75       67.26      4.36 o 
  -2  -8   4       93.03       98.82      3.97 o 
  -1  -8   4       28.56       38.46      2.28 o 
   0  -8   4        9.18       14.65      2.19 o 
   1  -8   4       32.46       34.60      1.79 o 
   2  -8   4       10.49       11.95      2.01 o 
   3  -8   4       41.34       43.57      3.53 o 
   4  -8   4      103.35       78.68      3.74 o 
   5  -8   4      163.61      131.33      6.07 o 
   6  -8   4        0.49       -2.50      2.80 o 
   7  -8   4        0.20        0.95      3.16 o 
   8  -8   4        5.24        7.50      3.79 o 
   9  -8   4       39.21       41.03     10.07 o 
  10  -8   4       71.45       78.35      7.12 o 
 -10  -7   4       58.19       64.86      6.18 o 
  -9  -7   4       13.37       10.83      4.20 o 
  -8  -7   4       33.87       29.22      4.47 o 
  -7  -7   4        1.34       -5.86      2.93 o 
  -6  -7   4       11.96       11.18      4.06 o 
  -5  -7   4       30.91       31.35      3.78 o 
  -4  -7   4      410.78      414.95      8.36 o 
  -3  -7   4        3.05        6.69      1.98 o 
  -2  -7   4      304.10      322.44      5.52 o 
  -1  -7   4      208.96      210.82      4.98 o 
   0  -7   4        1.14       -0.57      1.17 o 
   1  -7   4       55.06       52.54      2.33 o 
   2  -7   4      326.06      352.49      7.48 o 
   3  -7   4        2.59       -1.90      1.52 o 
   4  -7   4        3.35        2.10      2.51 o 
   5  -7   4      284.54      260.52      8.34 o 
   6  -7   4        4.64        3.97      3.87 o 
   7  -7   4       44.62       34.63      4.26 o 
   8  -7   4       81.94       89.43      6.38 o 
   9  -7   4        0.01        0.36      4.06 o 
  10  -7   4       11.63       13.72      5.42 o 
 -11  -6   4        1.40        3.68      5.37 o 
 -10  -6   4        9.06       13.36      4.31 o 
  -9  -6   4       46.28       42.66      5.03 o 
  -8  -6   4       31.31       27.58      4.30 o 
  -7  -6   4       92.83       88.86      5.43 o 
  -6  -6   4      634.43      665.04     16.24 o 
  -5  -6   4       18.97       17.94      2.10 o 
  -4  -6   4       21.72       20.85      1.95 o 
  -3  -6   4      330.90      345.66      5.78 o 
  -2  -6   4     1052.74     1102.57     13.50 o 
  -1  -6   4      299.26      290.13      6.64 o 
   0  -6   4       19.67       26.36      1.39 o 
   1  -6   4        2.34        2.07      0.98 o 
   2  -6   4      252.42      288.42      6.06 o 
   3  -6   4      173.89      168.78      6.80 o 
   4  -6   4      200.80      188.75      5.00 o 
   5  -6   4      206.13      198.41      6.99 o 
   6  -6   4      183.84      181.05      7.30 o 
   7  -6   4       13.21       13.73      7.32 o 
   8  -6   4        5.01        6.45      3.71 o 
   9  -6   4        0.61       -3.02      3.70 o 
  10  -6   4        5.52        5.23      5.59 o 
 -11  -5   4        0.00       -1.62      4.04 o 
 -10  -5   4       81.70       70.89      6.18 o 
  -9  -5   4        0.74        2.12      3.34 o 
  -8  -5   4       11.64       14.37      3.61 o 
  -7  -5   4      120.57      117.90      6.37 o 
  -6  -5   4      205.34      206.36      5.58 o 
  -5  -5   4        6.35        3.84      1.61 o 
  -4  -5   4      393.69      407.51      9.28 o 
  -3  -5   4       12.92       20.82      1.46 o 
  -2  -5   4        0.35        0.45      1.02 o 
  -1  -5   4      595.54      664.58      8.98 o 
   0  -5   4      700.43      770.57     10.11 o 
   1  -5   4       10.95       11.26      2.33 o 
   2  -5   4      241.83      246.16      6.27 o 
   3  -5   4      452.52      479.92      9.30 o 
   4  -5   4       76.74       76.32      2.91 o 
   5  -5   4      104.04       91.21      3.64 o 
   6  -5   4      334.90      321.32     10.04 o 
   7  -5   4      118.50      106.23      9.98 o 
   8  -5   4       75.09       81.44      9.81 o 
   9  -5   4       15.93       15.80      4.53 o 
  10  -5   4       19.11       19.11     10.76 o 
  11  -5   4       38.30       54.05      9.98 o 
 -12  -4   4        0.00       -4.21      4.30 o 
 -11  -4   4       54.74       60.93      6.15 o 
 -10  -4   4      227.64      208.26      8.80 o 
  -9  -4   4        1.78        3.77      3.61 o 
  -8  -4   4       64.27       68.12      5.06 o 
  -7  -4   4      179.81      171.73      6.55 o 
  -6  -4   4       29.45       32.63      5.54 o 
  -5  -4   4        2.48       -0.58      1.64 o 
  -4  -4   4       56.99       54.26      2.64 o 
  -3  -4   4       76.52       79.10      2.33 o 
  -2  -4   4     2139.06     2358.22     29.52 o 
  -1  -4   4        9.33        5.48      0.87 o 
   0  -4   4      116.57      130.60      2.65 o 
   1  -4   4     2110.14     2317.84     40.49 o 
   2  -4   4      355.20      356.03      9.84 o 
   3  -4   4      321.88      335.41      6.82 o 
   4  -4   4      172.21      173.78      5.84 o 
   5  -4   4       51.69       46.12      3.71 o 
   6  -4   4       25.22       21.10      3.45 o 
   7  -4   4      123.86      120.92      9.64 o 
   8  -4   4        0.80        1.72      3.77 o 
   9  -4   4      210.74      233.01     17.38 o 
  10  -4   4      212.23      222.21     14.80 o 
  11  -4   4        1.84       -3.10      6.88 o 
 -12  -3   4        3.44        0.20      5.37 o 
 -11  -3   4        8.32        9.03      4.20 o 
 -10  -3   4      145.92      129.57      7.35 o 
  -9  -3   4        1.13       -2.27      4.19 o 
  -8  -3   4      102.00      108.37      5.98 o 
  -7  -3   4        5.45       11.75      2.73 o 
  -6  -3   4      442.68      448.48     13.32 o 
  -5  -3   4      192.00      166.47      5.53 o 
  -4  -3   4      408.81      369.82     47.08 o 
  -3  -3   4       82.77       92.05      3.37 o 
  -2  -3   4      154.38      170.90      3.17 o 
  -1  -3   4        0.02        0.10      0.68 o 
   0  -3   4        0.07       -0.03      1.62 o 
   1  -3   4      530.97      599.00     13.82 o 
   2  -3   4        0.30        2.25      1.26 o 
   3  -3   4     1323.81     1456.99     31.88 o 
   4  -3   4      126.77      144.16      5.48 o 
   5  -3   4        8.38        8.21      3.01 o 
   6  -3   4       55.33       54.13      4.56 o 
   7  -3   4       28.27       30.02      4.32 o 
   8  -3   4        0.08       -0.52      3.53 o 
   9  -3   4      115.74      130.14      8.34 o 
  10  -3   4        4.02       12.56      7.23 o 
  11  -3   4       59.36       70.23     11.19 o 
 -12  -2   4        4.08        6.80      5.54 o 
 -11  -2   4       18.58       14.80      4.43 o 
 -10  -2   4       12.33        9.81      3.88 o 
  -9  -2   4        4.24        7.70      3.50 o 
  -8  -2   4        0.75        0.93      2.93 o 
  -7  -2   4      274.64      269.23      8.19 o 
  -6  -2   4      213.82      240.80     15.06 o 
  -5  -2   4       70.80       83.23     14.97 o 
  -4  -2   4        7.21        6.60      3.72 o 
  -3  -2   4       70.08       75.20      4.52 o 
  -2  -2   4      115.66      119.85      2.93 o 
  -1  -2   4       82.69       74.92      1.96 o 
   0  -2   4        8.98        7.74      1.04 o 
   1  -2   4        5.92        6.73      1.13 o 
   2  -2   4      273.00      328.50      5.95 o 
   3  -2   4      203.85      242.12      4.39 o 
   4  -2   4       13.91       17.17      3.28 o 
   5  -2   4       53.95       54.60      2.79 o 
   6  -2   4       31.88       32.18      3.41 o 
   7  -2   4        0.77       -1.79      4.39 o 
   8  -2   4       61.74       60.06      6.97 o 
   9  -2   4        0.30       -3.47      4.19 o 
  10  -2   4       41.87       52.67      9.81 o 
  11  -2   4       50.48       33.22      9.47 o 
 -12  -1   4      196.70      245.70     23.67 o 
 -11  -1   4       12.46       11.94      4.20 o 
 -10  -1   4        0.21        0.25      5.62 o 
  -9  -1   4       23.43       22.02      3.91 o 
  -8  -1   4       77.22       63.37      5.75 o 
  -7  -1   4       44.97       50.17      3.97 o 
  -6  -1   4        6.14        5.26      2.39 o 
  -5  -1   4      587.36      559.96     12.09 o 
  -4  -1   4       20.97       15.42      3.79 o 
  -3  -1   4       39.94       40.34      3.36 o 
  -2  -1   4     5070.24     5333.14     80.69 o 
  -1  -1   4     2844.89     2858.35     35.21 o 
   0  -1   4      318.84      356.86      5.04 o 
   1  -1   4        0.36        0.11      0.89 o 
   2  -1   4       82.17       90.13      2.47 o 
   3  -1   4      151.90      157.94      3.55 o 
   4  -1   4        2.42        0.18      2.14 o 
   5  -1   4       33.18       32.29      2.91 o 
   6  -1   4        1.94       -3.38      2.97 o 
   7  -1   4      205.90      188.45     12.56 o 
   8  -1   4       19.46       23.52      4.93 o 
   9  -1   4       17.55       16.01      7.23 o 
  10  -1   4      180.98      217.91     15.84 o 
 -12   0   4        3.67        6.37      5.15 o 
 -11   0   4       78.24       70.21      6.93 o 
 -10   0   4      177.68      190.81      8.04 o 
  -9   0   4      398.02      332.87      9.97 o 
  -8   0   4        1.94       -1.86      2.74 o 
  -7   0   4        8.22        5.99      4.17 o 
  -6   0   4       69.73       66.59      3.39 o 
  -5   0   4      130.75      137.36      4.92 o 
  -4   0   4      805.34      885.87     17.22 o 
  -3   0   4        1.94        4.31      2.01 o 
  -2   0   4      279.59      303.91      6.76 o 
  -1   0   4     1206.73     1216.53     15.61 o 
   0   0   4      881.57      912.92     13.01 o 
   1   0   4      446.02      439.17      6.31 o 
   2   0   4       11.78       14.31      1.45 o 
   3   0   4      784.52      885.26     13.58 o 
   4   0   4        0.33        3.15      1.76 o 
   5   0   4        6.84        5.89      2.07 o 
   6   0   4      206.32      184.49     12.56 o 
   7   0   4      233.40      213.97     11.88 o 
   8   0   4        1.36        0.86      5.85 o 
   9   0   4        1.57        4.13      6.71 o 
  10   0   4       43.16       38.21      9.12 o 
 -12   1   4        8.95       10.17      5.46 o 
 -11   1   4        4.53       -0.19      5.08 o 
 -10   1   4       68.82       72.22      5.55 o 
  -9   1   4      336.38      304.74      9.53 o 
  -8   1   4      112.41       93.26      5.34 o 
  -7   1   4      458.01      439.39     11.56 o 
  -6   1   4       30.83       32.93      2.64 o 
  -5   1   4       48.57       53.00      2.90 o 
  -4   1   4       76.81       74.73      4.82 o 
  -3   1   4       14.88       11.78      1.56 o 
  -2   1   4      151.99      167.16      4.49 o 
  -1   1   4        0.39        0.64      1.55 o 
   0   1   4       52.04       65.24      2.68 o 
   1   1   4        0.19        2.31      1.18 o 
   2   1   4     1111.45     1173.42     21.78 o 
   3   1   4       68.99       74.88      2.80 o 
   4   1   4      118.22       55.25      6.54 o 
   5   1   4      268.34      296.64      8.34 o 
   6   1   4       10.99       12.21      5.59 o 
   7   1   4        3.05        0.31      3.63 o 
   8   1   4      362.95      334.43     18.24 o 
   9   1   4       20.19       12.56      7.06 o 
  10   1   4       12.50        9.64      7.92 o 
 -12   2   4        5.31        6.99      5.11 o 
 -11   2   4        3.96        8.84      4.87 o 
 -10   2   4       10.84        5.90      3.63 o 
  -9   2   4        0.03        5.11      3.11 o 
  -8   2   4        0.01        4.60      2.90 o 
  -7   2   4      244.34      236.41      7.57 o 
  -6   2   4        0.57       -0.36      2.00 o 
  -5   2   4       39.89       43.61      2.77 o 
  -4   2   4      401.21      436.63      7.58 o 
  -3   2   4      316.14      325.62      5.80 o 
  -2   2   4       96.99      101.05      4.22 o 
  -1   2   4      239.19      232.79      5.99 o 
   0   2   4        1.86        1.77      1.56 o 
   1   2   4      123.07      109.47      8.10 o 
   2   2   4        8.81        4.33      1.40 o 
   3   2   4      826.68      825.10     20.99 o 
   4   2   4       59.01       45.90      4.38 o 
   5   2   4       51.02       48.26      3.90 o 
   6   2   4       24.46       21.75      3.44 o 
   7   2   4      332.63      366.45     19.11 o 
   8   2   4       36.01       48.19      9.12 o 
   9   2   4        0.08       -0.17      6.88 o 
  10   2   4        2.80       -0.17      7.57 o 
 -12   3   4       10.71       13.64      5.16 o 
 -11   3   4       14.70       11.85      4.97 o 
 -10   3   4       18.78       10.32      3.70 o 
  -9   3   4       89.99       80.08      5.40 o 
  -8   3   4      828.71      715.94     16.08 o 
  -7   3   4      310.94      279.99      9.64 o 
  -6   3   4       70.62       75.64      3.76 o 
  -5   3   4       74.72       80.36      3.67 o 
  -4   3   4        5.26        6.25      1.62 o 
  -3   3   4       49.84       51.06      2.47 o 
  -2   3   4        7.39       10.52      1.83 o 
  -1   3   4      599.56      640.91     18.40 o 
   0   3   4        7.72        4.76      1.71 o 
   1   3   4        2.30        0.83      1.54 o 
   2   3   4      217.41      204.08      5.52 o 
   3   3   4      225.27      246.23      5.88 o 
   4   3   4       84.73       85.26      4.92 o 
   5   3   4      149.86      156.77      6.75 o 
   6   3   4       14.70        7.40      3.89 o 
   7   3   4       94.52       92.77     11.02 o 
   8   3   4       79.83       79.35     11.36 o 
   9   3   4      172.77      177.80     16.35 o 
 -12   4   4       29.98       20.14      8.78 o 
 -11   4   4        2.64        1.14      4.46 o 
 -10   4   4       32.74       35.57      8.09 o 
  -9   4   4       11.39        5.06      3.47 o 
  -8   4   4       25.33       32.44      3.78 o 
  -7   4   4       46.67       44.02      3.88 o 
  -6   4   4       20.63       15.25      2.60 o 
  -5   4   4        0.12        1.55      1.38 o 
  -4   4   4      660.39      714.44     12.94 o 
  -3   4   4      554.87      570.49     10.77 o 
  -2   4   4       10.52       15.61      1.92 o 
  -1   4   4      114.37      127.13      4.22 o 
   0   4   4       89.34      100.27      4.84 o 
   1   4   4        4.71        8.17      1.87 o 
   2   4   4       33.93       41.50      4.65 o 
   3   4   4       10.07        7.89      2.05 o 
   4   4   4     1261.05     1276.68     31.89 o 
   5   4   4       85.20       85.68      6.80 o 
   6   4   4        6.67        7.74      4.46 o 
   7   4   4       22.68       25.13      8.43 o 
   8   4   4        0.20        3.61      7.57 o 
   9   4   4        1.39        4.99      8.26 o 
 -12   5   4        0.46       -8.95      6.20 o 
 -11   5   4       13.76       16.35      8.26 o 
 -10   5   4        6.31        4.23      4.34 o 
  -9   5   4       69.16       59.86      6.12 o 
  -8   5   4       44.99       48.32      4.56 o 
  -7   5   4      139.86      129.27      5.95 o 
  -6   5   4        3.92        5.51      3.49 o 
  -5   5   4        7.14        5.16      3.08 o 
  -4   5   4       61.92       71.70      4.45 o 
  -3   5   4      109.65      106.08      4.26 o 
  -2   5   4       48.70       61.39      3.35 o 
  -1   5   4      108.01      106.16      4.27 o 
   0   5   4      187.80      179.87     13.14 o 
   1   5   4      101.74      111.18      7.95 o 
   2   5   4        1.57        1.36      2.76 o 
   3   5   4       17.78       20.08      5.94 o 
   4   5   4      288.02      300.01     12.48 o 
   5   5   4      200.65      212.71     10.34 o 
   6   5   4        7.03        9.48      4.81 o 
   7   5   4       45.16       53.01     10.33 o 
   8   5   4      181.33      184.51     16.70 o 
 -11   6   4       50.79       56.46     10.33 o 
 -10   6   4        3.34       -2.24      6.71 o 
  -9   6   4       86.11      108.27     11.96 o 
  -8   6   4       14.24       13.46      3.46 o 
  -7   6   4        7.82        4.86      2.98 o 
  -6   6   4      500.45      431.16     20.49 o 
  -5   6   4      102.17      109.90      5.48 o 
  -4   6   4      221.33      237.07      6.57 o 
  -3   6   4      186.55      210.16      6.88 o 
  -2   6   4        8.40       13.04      2.85 o 
  -1   6   4        0.34        0.83      2.62 o 
   0   6   4      109.73       98.87     11.19 o 
   1   6   4      336.92      328.65      8.58 o 
   2   6   4       36.54       26.43      5.16 o 
   3   6   4       39.31       36.53      5.29 o 
   4   6   4      179.60      171.79     10.67 o 
   5   6   4        0.83       -6.02      4.14 o 
   6   6   4      135.45      140.12     15.58 o 
   7   6   4       81.43       64.20     11.53 o 
   8   6   4        0.06       -4.30      7.92 o 
 -11   7   4        0.96        4.48      7.75 o 
 -10   7   4        2.98        9.29      7.40 o 
  -9   7   4       26.69       21.17      7.92 o 
  -8   7   4        6.60        7.45      3.93 o 
  -7   7   4       51.44       32.03      3.98 o 
  -6   7   4      248.81      216.48      7.59 o 
  -5   7   4       71.08       75.66      8.09 o 
  -4   7   4      640.95      540.98     13.04 o 
  -3   7   4      246.36      271.60      8.27 o 
  -2   7   4      453.04      450.93     11.44 o 
  -1   7   4       13.72       11.33      4.30 o 
   0   7   4       70.42       71.45      6.20 o 
   1   7   4        4.11        2.59      3.68 o 
   2   7   4        9.73        6.24      4.36 o 
   3   7   4       17.30       11.10      4.55 o 
   4   7   4        1.37        3.61      4.61 o 
   5   7   4       11.38       12.78      5.41 o 
   6   7   4      270.27      254.57     17.56 o 
   7   7   4      208.08      204.65     17.04 o 
 -10   8   4      100.41      118.25     13.08 o 
  -9   8   4       80.18       72.46     10.84 o 
  -8   8   4       13.53        3.79      6.54 o 
  -7   8   4       32.00       33.94      5.13 o 
  -6   8   4       51.13       42.53      4.38 o 
  -5   8   4        0.14       -4.69      2.90 o 
  -4   8   4      145.09      135.65      6.47 o 
  -3   8   4        0.80       -5.42      2.71 o 
  -2   8   4      855.36      811.77     28.66 o 
  -1   8   4       56.55       36.73      5.23 o 
   0   8   4       78.58       81.84      7.06 o 
   1   8   4      185.19      187.16      9.98 o 
   2   8   4       18.38       20.83      6.11 o 
   3   8   4       59.31       45.29      6.57 o 
   4   8   4       22.03       27.30      6.97 o 
   5   8   4       22.39       23.76      9.38 o 
   6   8   4       22.74       40.79     10.50 o 
 -10   9   4       11.72       26.33      8.61 o 
  -9   9   4        0.04        4.13      7.06 o 
  -8   9   4       15.11       17.38      8.09 o 
  -7   9   4        8.39        7.80      4.83 o 
  -6   9   4       14.42       13.16      4.17 o 
  -5   9   4       87.09      106.34     10.59 o 
  -4   9   4       51.25       57.89      4.85 o 
  -3   9   4        6.96        1.14      3.97 o 
  -2   9   4       35.24       35.01      5.53 o 
  -1   9   4      159.54      156.51     10.16 o 
   0   9   4        9.13        6.33      4.78 o 
   1   9   4       74.21       59.65      6.88 o 
   2   9   4      106.72      109.53      8.82 o 
   3   9   4       23.27       25.00      6.22 o 
   4   9   4        2.36        8.29      5.54 o 
   5   9   4        2.14        3.91      5.69 o 
  -9  10   4       32.99       32.88      9.47 o 
  -8  10   4        6.40        3.96      6.37 o 
  -7  10   4       22.40       13.77      7.06 o 
  -6  10   4       49.88       48.88      9.29 o 
  -5  10   4        3.43       11.36      6.88 o 
  -4  10   4       31.06       40.45      8.26 o 
  -3  10   4       38.00       49.40      9.12 o 
  -2  10   4        1.36        0.72      4.55 o 
  -1  10   4        1.35       -0.97      4.50 o 
   0  10   4        1.31        2.69      4.49 o 
   1  10   4      167.08      170.84     10.89 o 
   2  10   4        1.01        2.41      4.87 o 
   3  10   4        2.10       -1.21      5.02 o 
   4  10   4        2.39       -9.84      4.92 o 
  -8  11   4       19.63       24.96      8.26 o 
  -7  11   4        1.06        1.20      6.54 o 
  -6  11   4        1.85        1.38      6.37 o 
  -5  11   4        1.01        7.06      6.88 o 
  -4  11   4        1.01        3.10      6.54 o 
  -3  11   4        0.39        1.89      6.37 o 
  -2  11   4       20.93       16.70      7.75 o 
  -1  11   4       58.71       69.88     10.84 o 
   0  11   4       60.95       75.91     11.19 o 
   1  11   4       26.92       31.17      6.42 o 
   2  11   4       53.24       38.57      7.24 o 
   3  11   4       25.90       32.34      7.17 o 
  -6  12   4       12.33       21.69      8.09 o 
  -5  12   4       47.23       44.24      9.64 o 
  -4  12   4       49.27       53.70     10.16 o 
  -3  12   4       21.45       16.01      7.75 o 
  -2  12   4       11.14        2.07      7.23 o 
  -1  12   4        0.13       -5.51      6.71 o 
   0  12   4       11.90       22.20      8.26 o 
   1  12   4      123.50      134.60     14.63 o 
  -2 -15   5        0.01       -4.65      6.54 o 
  -1 -15   5      176.11      172.12     13.94 o 
   0 -15   5       95.77       81.24     10.67 o 
   1 -15   5        0.13        5.36      4.73 o 
   2 -15   5        7.60       -0.95      7.14 o 
   3 -15   5       57.61       64.16      6.82 o 
  -4 -14   5        5.53       10.06      8.61 o 
  -3 -14   5        2.00        9.65      5.11 o 
  -2 -14   5        3.35       -0.86      6.20 o 
  -1 -14   5       21.72       21.45      7.49 o 
   0 -14   5        1.19        7.47      4.68 o 
   1 -14   5       45.61       43.91      5.78 o 
   2 -14   5       54.63       58.72      7.57 o 
   3 -14   5        8.04        4.14      4.38 o 
   4 -14   5       18.10       25.11      9.29 o 
   5 -14   5        7.14        9.63      4.68 o 
  -6 -13   5        4.02        3.90      4.15 o 
  -5 -13   5      150.58      160.37     10.78 o 
  -4 -13   5       15.67       18.68      5.47 o 
  -3 -13   5        0.00       -3.36      5.59 o 
  -2 -13   5      199.47      202.75      8.40 o 
  -1 -13   5        0.89        3.23      3.45 o 
   0 -13   5      221.51      230.32     14.15 o 
   1 -13   5        0.26        4.01      3.83 o 
   2 -13   5      349.93      394.18     13.14 o 
   3 -13   5       39.52       51.93      5.54 o 
   4 -13   5      103.42       90.77      8.95 o 
   5 -13   5       96.94      104.64      9.55 o 
   6 -13   5       49.57       50.06      6.71 o 
  -7 -12   5       26.92       17.67      6.92 o 
  -6 -12   5      193.28      191.73      8.91 o 
  -5 -12   5       72.20       57.53      5.52 o 
  -4 -12   5        4.64        2.41      4.55 o 
  -3 -12   5       30.78       33.76      4.42 o 
  -2 -12   5        0.64        4.81      3.37 o 
  -1 -12   5       32.35       28.76      3.93 o 
   0 -12   5       39.61       37.84      4.10 o 
   1 -12   5        5.98        5.66      3.12 o 
   2 -12   5        9.67       11.47      3.82 o 
   3 -12   5       11.23       14.19      3.95 o 
   4 -12   5       47.41       63.55      5.47 o 
   5 -12   5        3.10        4.99      3.77 o 
   6 -12   5       13.47       13.37      4.32 o 
   7 -12   5      213.27      234.16     11.36 o 
  -8 -11   5        2.29        4.39      4.34 o 
  -7 -11   5        0.00        5.25      4.23 o 
  -6 -11   5       11.18        7.37      3.86 o 
  -5 -11   5        1.81        0.99      4.65 o 
  -4 -11   5      156.70      169.84      9.25 o 
  -3 -11   5        4.00        5.88      3.39 o 
  -2 -11   5       71.25       71.68      4.93 o 
  -1 -11   5       97.25      110.09      7.81 o 
   0 -11   5       79.68       81.05      4.79 o 
   1 -11   5       24.51       24.45      3.67 o 
   2 -11   5       28.42       32.48      3.31 o 
   3 -11   5       75.18       82.13      4.47 o 
   4 -11   5        0.08       -0.39      2.55 o 
   5 -11   5        9.98        9.89      2.94 o 
   6 -11   5       10.29       19.78      4.13 o 
   7 -11   5        0.93       -2.31      3.79 o 
   8 -11   5       80.86       95.37      7.00 o 
  -9 -10   5       76.73       80.81      7.01 o 
  -8 -10   5        6.39       14.09      4.51 o 
  -7 -10   5        8.51        7.22      4.00 o 
  -6 -10   5       14.67       13.47      6.44 o 
  -5 -10   5        7.38        8.17      3.79 o 
  -4 -10   5        1.67       -4.30      3.01 o 
  -3 -10   5      177.52      169.52      6.86 o 
  -2 -10   5       28.94       30.12      3.50 o 
  -1 -10   5       97.29       98.29      5.13 o 
   0 -10   5      123.70      101.37      4.17 o 
   1 -10   5        1.04        0.34      2.14 o 
   2 -10   5       65.53       59.16      3.54 o 
   3 -10   5       40.64       38.00      3.14 o 
   4 -10   5       66.13       52.29      3.57 o 
   5 -10   5        1.34        2.29      2.52 o 
   6 -10   5       43.28       40.50      4.55 o 
   7 -10   5        0.38       -3.79      3.41 o 
   8 -10   5       38.87       35.87      5.05 o 
   9 -10   5       35.72       38.70      5.35 o 
  -9  -9   5       55.31       49.40      7.23 o 
  -8  -9   5       30.28       31.21      5.10 o 
  -7  -9   5       41.45       36.24      4.85 o 
  -6  -9   5        0.88       -0.06      3.60 o 
  -5  -9   5       27.87       31.16      3.80 o 
  -4  -9   5       53.28       44.46      3.56 o 
  -3  -9   5       50.57       58.49      4.62 o 
  -2  -9   5        9.40        9.56      2.04 o 
  -1  -9   5      269.22      274.64      5.94 o 
   0  -9   5       57.36       54.11      3.02 o 
   1  -9   5      206.04      191.82      7.78 o 
   2  -9   5        0.69       -0.59      2.45 o 
   3  -9   5       63.42       58.28      3.51 o 
   4  -9   5        9.61        9.43      2.28 o 
   5  -9   5      149.83      134.85      5.10 o 
   6  -9   5       16.22        8.06      3.61 o 
   7  -9   5       53.30       59.16      5.23 o 
   8  -9   5       34.54       43.90      5.11 o 
   9  -9   5        0.11        4.34      4.01 o 
 -10  -8   5        0.01        3.69      5.42 o 
  -9  -8   5      110.04      104.51     11.27 o 
  -8  -8   5        7.53        7.49      4.86 o 
  -7  -8   5      133.87      123.33      8.32 o 
  -6  -8   5      378.12      395.98      9.54 o 
  -5  -8   5       71.17       69.74      3.66 o 
  -4  -8   5       11.98       10.46      2.03 o 
  -3  -8   5        7.81        7.29      1.88 o 
  -2  -8   5       93.94      100.32      3.13 o 
  -1  -8   5       26.20       29.31      2.02 o 
   0  -8   5      132.59      117.73      3.24 o 
   1  -8   5      480.43      490.63      8.94 o 
   2  -8   5        2.23        1.67      1.62 o 
   3  -8   5       62.23       64.56      3.03 o 
   4  -8   5      454.90      420.63      9.07 o 
   5  -8   5       28.51       19.61      3.10 o 
   6  -8   5        0.06       -0.75      2.75 o 
   7  -8   5        2.52        6.30      3.61 o 
   8  -8   5        9.42       10.79      3.87 o 
   9  -8   5        0.17       -1.81      5.51 o 
  10  -8   5       19.28       27.53      6.20 o 
 -11  -7   5       26.31       36.93      6.97 o 
 -10  -7   5       26.78       33.84      5.98 o 
  -9  -7   5        2.25        1.26      3.53 o 
  -8  -7   5        2.83       -2.22      3.34 o 
  -7  -7   5        0.01        2.76      3.21 o 
  -6  -7   5      530.27      531.25     14.02 o 
  -5  -7   5      176.86      180.05      4.38 o 
  -4  -7   5      314.83      319.06      6.43 o 
  -3  -7   5       15.13       11.95      1.51 o 
  -2  -7   5        0.09        0.63      1.15 o 
  -1  -7   5       52.37       50.94      2.28 o 
   0  -7   5       23.81       36.77      2.52 o 
   1  -7   5      237.99      239.60      5.01 o 
   2  -7   5       78.17       82.95      3.77 o 
   3  -7   5        5.65        5.79      1.94 o 
   4  -7   5      185.85      147.32      4.34 o 
   5  -7   5       24.73       22.77      3.04 o 
   6  -7   5      280.34      256.11      8.70 o 
   7  -7   5       26.75       27.30      4.08 o 
   8  -7   5        0.15       -4.15      3.35 o 
   9  -7   5        5.12        5.83      4.13 o 
  10  -7   5        0.20        1.99      5.68 o 
 -11  -6   5        0.00       -2.64      5.62 o 
 -10  -6   5       70.18       69.72      6.05 o 
  -9  -6   5       26.85       25.96      4.22 o 
  -8  -6   5      272.83      260.73      8.99 o 
  -7  -6   5       17.96       26.75      3.89 o 
  -6  -6   5        1.05       -0.99      1.94 o 
  -5  -6   5        0.06        2.92      1.80 o 
  -4  -6   5        5.99        5.39      1.36 o 
  -3  -6   5     1530.46     1684.43     20.19 o 
  -2  -6   5       17.50       16.88      2.10 o 
  -1  -6   5      155.60      177.04      3.42 o 
   0  -6   5       25.06       29.45      1.95 o 
   1  -6   5      724.33      750.83     12.60 o 
   2  -6   5       17.07       17.49      1.70 o 
   3  -6   5        1.86        1.61      1.28 o 
   4  -6   5       70.03       72.87      4.13 o 
   5  -6   5      130.54      118.97      5.29 o 
   6  -6   5      261.75      240.12      8.40 o 
   7  -6   5        4.51        5.76      3.35 o 
   8  -6   5       79.75       82.48      6.26 o 
   9  -6   5      279.83      309.45     11.93 o 
  10  -6   5        2.26       10.38     11.02 o 
 -11  -5   5        2.23        1.96      4.20 o 
 -10  -5   5        6.13        4.03      4.20 o 
  -9  -5   5        3.32       -2.75      3.09 o 
  -8  -5   5        0.98       -5.07      2.84 o 
  -7  -5   5       10.36       13.54      2.55 o 
  -6  -5   5        1.39        0.34      2.01 o 
  -5  -5   5      240.25      238.87      6.60 o 
  -4  -5   5       10.81       13.19      1.48 o 
  -3  -5   5        7.58        5.83      1.26 o 
  -2  -5   5        0.71       -1.23      0.91 o 
  -1  -5   5     1180.57     1343.03     15.86 o 
   0  -5   5       23.25       21.50      1.57 o 
   1  -5   5      650.35      716.21     13.81 o 
   2  -5   5      422.15      402.04      8.05 o 
   3  -5   5      243.25      279.70      5.82 o 
   4  -5   5        3.17        3.76      2.01 o 
   5  -5   5      218.75      196.39      7.14 o 
   6  -5   5      319.05      306.70      9.86 o 
   7  -5   5       46.99       52.86      4.80 o 
   8  -5   5       52.45       56.07      5.47 o 
   9  -5   5       52.69       55.03      5.90 o 
  10  -5   5       17.01       17.25      5.16 o 
 -12  -4   5        5.54        8.94      4.57 o 
 -11  -4   5       47.63       54.56      5.83 o 
 -10  -4   5      118.70      118.17      7.11 o 
  -9  -4   5       35.48       40.85      4.50 o 
  -8  -4   5        0.56       -2.45      2.73 o 
  -7  -4   5      691.06      718.48     16.09 o 
  -6  -4   5       12.73       12.49      2.83 o 
  -5  -4   5       35.65       33.22      2.88 o 
  -4  -4   5      220.87      230.30      4.47 o 
  -3  -4   5       63.86       58.84      2.00 o 
  -2  -4   5      852.86      970.74     11.81 o 
  -1  -4   5       88.05       85.90      2.98 o 
   0  -4   5       23.28       28.58      1.45 o 
   1  -4   5      334.02      354.29      9.18 o 
   2  -4   5        0.00        0.44      1.24 o 
   3  -4   5        9.22        7.79      1.83 o 
   4  -4   5        0.29       -2.38      1.88 o 
   5  -4   5      337.03      324.70      9.74 o 
   6  -4   5        8.71        6.37      3.04 o 
   7  -4   5      112.62      105.80      6.56 o 
   8  -4   5       23.17       19.41      4.38 o 
   9  -4   5        0.86       -2.91      5.68 o 
  10  -4   5       10.63        9.64      6.88 o 
 -12  -3   5       20.77       32.79      5.98 o 
 -11  -3   5       20.58       21.40      4.75 o 
 -10  -3   5       13.82        7.19      3.94 o 
  -9  -3   5        0.87       -3.43      2.88 o 
  -8  -3   5       24.07       22.91      3.56 o 
  -7  -3   5       29.59       21.37      3.13 o 
  -6  -3   5        0.10       -3.17      2.77 o 
  -5  -3   5      435.83      454.03     12.66 o 
  -4  -3   5      184.53      191.03      3.92 o 
  -3  -3   5      209.36      240.44      4.30 o 
  -2  -3   5       62.09       70.37      2.14 o 
  -1  -3   5      178.10      173.67      3.12 o 
   0  -3   5      149.94      154.04      3.07 o 
   1  -3   5       35.71       35.01      1.62 o 
   2  -3   5       19.38       22.40      1.94 o 
   3  -3   5        3.46        2.85      1.67 o 
   4  -3   5        3.97        3.14      2.25 o 
   5  -3   5       82.95       83.34      3.97 o 
   6  -3   5        2.01        8.19      2.61 o 
   7  -3   5        4.75        5.24      3.59 o 
   8  -3   5       45.81       34.85      4.99 o 
   9  -3   5       12.25        8.29      4.56 o 
  10  -3   5       73.33       95.18     11.70 o 
 -12  -2   5        0.36       -1.23      4.43 o 
 -11  -2   5        0.04        2.75      3.91 o 
 -10  -2   5        0.16       -3.71      3.43 o 
  -9  -2   5      249.22      225.22      8.28 o 
  -8  -2   5       22.75       22.37      3.61 o 
  -7  -2   5      132.33      134.76      5.88 o 
  -6  -2   5       10.40        6.35      5.25 o 
  -5  -2   5      134.72      117.48      8.78 o 
  -4  -2   5      402.75      451.38     10.41 o 
  -3  -2   5      331.15      320.88      5.74 o 
  -2  -2   5       80.14       83.97      2.30 o 
  -1  -2   5     1645.05     1864.67     25.67 o 
   0  -2   5      343.75      365.44      5.95 o 
   1  -2   5       15.09       13.35      1.26 o 
   2  -2   5      110.89      131.09      3.33 o 
   3  -2   5      612.49      643.14     11.04 o 
   4  -2   5      177.32      179.63      4.40 o 
   5  -2   5       25.63       22.84      2.66 o 
   6  -2   5      152.26      140.40      7.36 o 
   7  -2   5       44.11       36.00      5.25 o 
   8  -2   5      134.14      141.57      8.52 o 
   9  -2   5        9.48       17.34      5.94 o 
  10  -2   5      189.61      183.14     14.29 o 
 -12  -1   5      105.54      120.67      9.38 o 
 -11  -1   5       47.54       43.20      5.29 o 
 -10  -1   5        1.93        1.94      3.54 o 
  -9  -1   5       42.02       43.59      4.44 o 
  -8  -1   5       13.29        8.09      4.34 o 
  -7  -1   5        9.53        6.70      2.83 o 
  -6  -1   5       74.24       84.37      4.66 o 
  -5  -1   5      217.79      260.84      8.82 o 
  -4  -1   5      152.33      145.11      4.80 o 
  -3  -1   5       43.60       52.21      2.18 o 
  -2  -1   5      686.59      730.39      9.95 o 
  -1  -1   5     1539.60     1640.86     22.84 o 
   0  -1   5      514.31      555.56      8.35 o 
   1  -1   5      188.49      217.21      3.82 o 
   2  -1   5      335.08      372.42      6.95 o 
   3  -1   5      323.24      316.01      7.63 o 
   4  -1   5       20.25       28.70      2.79 o 
   5  -1   5        5.06        4.01      2.35 o 
   6  -1   5        7.05        9.81      3.65 o 
   7  -1   5       69.10       67.52      6.05 o 
   8  -1   5      100.10      110.51     12.65 o 
   9  -1   5        6.70       10.50      6.88 o 
  10  -1   5      221.49      219.28     16.18 o 
 -12   0   5      204.07      233.90     12.04 o 
 -11   0   5        4.75        4.14      3.94 o 
 -10   0   5        1.32        0.69      3.44 o 
  -9   0   5       75.49       81.33     10.08 o 
  -8   0   5       87.83       78.29      8.00 o 
  -7   0   5       32.05       34.06      3.57 o 
  -6   0   5       58.30       58.20      3.84 o 
  -5   0   5        4.73       12.83      2.70 o 
  -4   0   5      131.44      167.15      4.49 o 
  -3   0   5      330.16      310.95     28.74 o 
  -2   0   5      125.23      130.67      3.28 o 
  -1   0   5     3740.25     4040.43     49.50 o 
   0   0   5      255.51      304.67      4.91 o 
   1   0   5        1.50        2.10      1.17 o 
   2   0   5       83.53       85.35      3.44 o 
   3   0   5        4.61        3.13      1.53 o 
   4   0   5      662.15      696.34     11.19 o 
   5   0   5        0.99        1.93      3.96 o 
   6   0   5      101.36       97.01      6.47 o 
   7   0   5      115.16      125.07      7.97 o 
   8   0   5        0.77       13.94      6.88 o 
   9   0   5        8.07        7.40      7.40 o 
  10   0   5        0.92       -3.61      7.23 o 
 -12   1   5       23.25       17.99      5.60 o 
 -11   1   5        1.63        1.80      3.73 o 
 -10   1   5       79.02       83.47      5.90 o 
  -9   1   5       33.88       25.03      3.85 o 
  -8   1   5       26.30       24.77      3.51 o 
  -7   1   5       39.56       53.37      4.10 o 
  -6   1   5       14.52       10.58      2.68 o 
  -5   1   5       56.76       74.22      3.35 o 
  -4   1   5      169.35      174.06      4.09 o 
  -3   1   5        5.94        5.70      1.35 o 
  -2   1   5      221.42      202.01      8.77 o 
  -1   1   5      144.27      139.24      3.55 o 
   0   1   5      488.46      521.55      7.66 o 
   1   1   5      429.69      446.40      6.85 o 
   2   1   5      173.27      191.56      4.35 o 
   3   1   5      163.40      156.16      4.06 o 
   4   1   5       93.42      112.41      5.01 o 
   5   1   5      217.93      236.37      9.55 o 
   6   1   5       10.94        9.60      4.01 o 
   7   1   5        0.30        6.88      6.02 o 
   8   1   5       41.08       44.06      8.61 o 
   9   1   5       41.55       45.78      9.29 o 
  10   1   5       11.57       17.21      8.61 o 
 -12   2   5        3.53       10.53      5.07 o 
 -11   2   5       84.57       90.60      7.66 o 
 -10   2   5       47.46       41.81      4.67 o 
  -9   2   5       12.75       18.02      3.61 o 
  -8   2   5      573.00      514.27     12.77 o 
  -7   2   5        9.50        6.55      2.77 o 
  -6   2   5      310.73      296.72      8.34 o 
  -5   2   5       29.32       31.31      2.00 o 
  -4   2   5       19.73       12.44      1.62 o 
  -3   2   5       98.48       92.09      3.44 o 
  -2   2   5      268.66      255.70      5.89 o 
  -1   2   5      241.93      239.05      6.52 o 
   0   2   5       96.19       96.26      3.47 o 
   1   2   5      323.37      315.09      6.73 o 
   2   2   5        0.17       -1.01      1.66 o 
   3   2   5      141.35      147.07      5.28 o 
   4   2   5       64.34       67.69      3.51 o 
   5   2   5       39.30       39.31      4.72 o 
   6   2   5        3.76        1.20      5.51 o 
   7   2   5       41.06       46.13      8.61 o 
   8   2   5        1.67       -4.48      6.20 o 
   9   2   5        6.83       11.70      8.09 o 
 -12   3   5       18.24        8.70      5.22 o 
 -11   3   5       28.55       39.71      6.08 o 
 -10   3   5       25.36       15.26      3.93 o 
  -9   3   5        3.35        0.86      3.21 o 
  -8   3   5      136.27      109.79      5.88 o 
  -7   3   5        0.54       -1.82      2.60 o 
  -6   3   5      113.76      101.77      5.94 o 
  -5   3   5      278.36      289.54      7.35 o 
  -4   3   5       32.25       30.69      1.80 o 
  -3   3   5      398.48      422.15      8.55 o 
  -2   3   5       17.62       20.60      2.30 o 
  -1   3   5       16.31       22.57      2.30 o 
   0   3   5      256.92      254.50      5.95 o 
   1   3   5      168.21      191.91      5.99 o 
   2   3   5      246.91      226.42      6.60 o 
   3   3   5       44.41       50.40      3.06 o 
   4   3   5       55.57       62.75      4.54 o 
   5   3   5       81.32       86.90      6.68 o 
   6   3   5       16.03       10.50      6.37 o 
   7   3   5       69.67       73.84     10.33 o 
   8   3   5        7.14       19.97      7.92 o 
   9   3   5       30.11       18.93      8.95 o 
 -12   4   5       15.51       16.65      5.53 o 
 -11   4   5        1.62       -2.10      4.30 o 
 -10   4   5       20.21       23.94      5.09 o 
  -9   4   5        4.07       12.25      3.60 o 
  -8   4   5       57.26       64.33      5.41 o 
  -7   4   5      699.31      639.53     14.78 o 
  -6   4   5      109.94      100.37      5.30 o 
  -5   4   5        1.48        2.44      2.50 o 
  -4   4   5       76.72       78.41      4.47 o 
  -3   4   5       24.66       20.73      2.54 o 
  -2   4   5        1.38       -0.96      2.41 o 
  -1   4   5        7.83        5.85      2.18 o 
   0   4   5      136.18      132.20      4.54 o 
   1   4   5        0.02        3.71      1.90 o 
   2   4   5        4.25        3.43      2.10 o 
   3   4   5        5.79        5.84      3.75 o 
   4   4   5      183.21      178.35      8.95 o 
   5   4   5      250.21      250.48     19.62 o 
   6   4   5        0.94        7.40      7.06 o 
   7   4   5        9.17       10.33      8.09 o 
   8   4   5       55.63       59.21     11.19 o 
 -12   5   5      125.48      140.79     14.97 o 
 -11   5   5       51.62       72.64      7.18 o 
 -10   5   5        6.03        2.82      4.42 o 
  -9   5   5      201.95      170.34      7.47 o 
  -8   5   5       54.94       47.55      4.57 o 
  -7   5   5       45.17       37.95      4.14 o 
  -6   5   5      158.78      149.90      7.43 o 
  -5   5   5      126.98      116.24      5.63 o 
  -4   5   5      110.29      102.23      4.59 o 
  -3   5   5       21.30       19.36      3.11 o 
  -2   5   5      742.33      728.01     15.82 o 
  -1   5   5        5.09        8.71      2.74 o 
   0   5   5       89.84      111.42      6.71 o 
   1   5   5      140.55      129.46      6.13 o 
   2   5   5       43.18       43.39      5.51 o 
   3   5   5       32.80       39.05      5.23 o 
   4   5   5       36.85       43.32      5.89 o 
   5   5   5       28.26       31.25      5.58 o 
   6   5   5       12.20        6.54      7.40 o 
   7   5   5       50.88       57.83     10.84 o 
   8   5   5       60.93       71.26     12.39 o 
 -11   6   5        2.20        9.64      7.92 o 
 -10   6   5       78.54       89.15      7.59 o 
  -9   6   5       82.44       83.38      6.91 o 
  -8   6   5       86.86       72.94      5.40 o 
  -7   6   5      205.24      174.70      7.04 o 
  -6   6   5      262.64      239.47      8.04 o 
  -5   6   5       13.50       11.37      3.19 o 
  -4   6   5      224.58      217.33      7.42 o 
  -3   6   5      248.13      222.34      8.57 o 
  -2   6   5       26.01       24.37      3.50 o 
  -1   6   5       22.29       15.85      3.33 o 
   0   6   5       94.60       95.34      5.06 o 
   1   6   5        5.12        7.46      3.99 o 
   2   6   5      137.34      146.17      8.87 o 
   3   6   5      378.25      388.03     14.06 o 
   4   6   5       78.99       66.21      6.96 o 
   5   6   5      746.00      758.36     23.05 o 
   6   6   5       13.72       21.17      8.78 o 
   7   6   5        0.00      -13.94      7.06 o 
 -11   7   5      105.82      112.91     13.77 o 
 -10   7   5       17.11       37.01      9.29 o 
  -9   7   5        9.09        5.85      6.71 o 
  -8   7   5       90.51       96.05      8.09 o 
  -7   7   5       21.70       13.75      3.66 o 
  -6   7   5      166.81      150.18      9.03 o 
  -5   7   5      435.57      368.92     10.50 o 
  -4   7   5       88.25       80.96      5.27 o 
  -3   7   5       32.61       33.48      3.87 o 
  -2   7   5       28.16       30.31      3.90 o 
  -1   7   5       48.73       45.68      6.37 o 
   0   7   5       47.36       54.78      5.96 o 
   1   7   5       87.76       89.58     10.59 o 
   2   7   5        6.97        5.72      4.30 o 
   3   7   5       13.60       17.12      5.24 o 
   4   7   5       17.89       13.97      5.15 o 
   5   7   5      338.66      321.87     20.31 o 
   6   7   5      234.52      232.36     17.38 o 
 -10   8   5        2.13        3.27      7.57 o 
  -9   8   5       27.03       23.24      8.61 o 
  -8   8   5        0.07       -2.93      6.54 o 
  -7   8   5        7.89       -1.85      4.39 o 
  -6   8   5       38.83       32.52      4.30 o 
  -5   8   5       14.78        8.76      3.47 o 
  -4   8   5       26.40       26.36      3.89 o 
  -3   8   5      319.53      278.17      9.17 o 
  -2   8   5      372.60      376.86     13.87 o 
  -1   8   5       94.51       98.55      7.85 o 
   0   8   5       11.97        6.54     10.33 o 
   1   8   5       18.33       20.37      9.21 o 
   2   8   5      135.27      131.75      9.37 o 
   3   8   5       19.43       13.48      6.63 o 
   4   8   5        0.74        1.23      5.09 o 
   5   8   5        0.14       13.43      8.26 o 
   6   8   5        2.98       -0.17      7.92 o 
  -9   9   5       56.99       89.16     12.39 o 
  -8   9   5      112.31      127.03     13.94 o 
  -7   9   5       34.91       42.34      8.43 o 
  -6   9   5        1.41        3.67      4.08 o 
  -5   9   5       19.92       16.54      3.81 o 
  -4   9   5       66.26       50.94      5.04 o 
  -3   9   5        3.12        6.11      5.59 o 
  -2   9   5        3.19       -0.33      5.34 o 
  -1   9   5        6.53        3.74      4.78 o 
   0   9   5       13.41       14.25      5.39 o 
   1   9   5      108.64       99.24     18.16 o 
   2   9   5       52.74       45.37     12.65 o 
   3   9   5        4.85       -1.74      5.24 o 
   4   9   5        5.90        3.06      6.37 o 
   5   9   5        1.42       -5.85      8.78 o 
  -8  10   5       23.59       43.72      9.29 o 
  -7  10   5       64.69       75.04     10.84 o 
  -6  10   5        2.40       -2.41      6.37 o 
  -5  10   5       71.93       83.41      8.35 o 
  -4  10   5       44.16       63.51      9.98 o 
  -3  10   5      210.09      174.12     10.45 o 
  -2  10   5       10.90        9.81      5.51 o 
  -1  10   5      154.87      147.77     10.16 o 
   0  10   5       31.45       38.68      6.75 o 
   1  10   5        1.72        8.55      5.77 o 
   2  10   5        1.40       -2.07      5.17 o 
   3  10   5       45.43       49.36      7.73 o 
  -7  11   5       18.71       17.21      8.26 o 
  -6  11   5      144.20      166.61     15.66 o 
  -5  11   5       25.76       44.75      9.47 o 
  -4  11   5       70.95       87.27     12.05 o 
  -3  11   5       80.79       96.56     12.39 o 
  -2  11   5      111.32      139.42     14.63 o 
  -1  11   5        9.44       10.67      7.75 o 
   0  11   5       27.91       24.44      8.95 o 
   1  11   5       17.25       22.97      6.40 o 
   2  11   5       22.40       29.19      7.06 o 
  -4  12   5       43.79       47.68     10.16 o 
  -3  12   5      233.80      239.59     18.42 o 
  -2  12   5        0.04        4.65      7.75 o 
  -1  12   5        6.09        3.61      7.75 o 
  -2 -15   6        1.81        5.85      7.06 o 
  -1 -15   6       37.59       51.41      9.12 o 
   0 -15   6        4.53       10.23      5.05 o 
   1 -15   6        0.05        3.59      4.38 o 
   2 -15   6        0.12       -0.63      4.13 o 
   3 -15   6        0.27        5.70      4.73 o 
  -4 -14   6       23.06       22.79      6.12 o 
  -3 -14   6        0.00       -0.50      4.68 o 
  -2 -14   6       12.29       15.80      4.27 o 
  -1 -14   6      153.28      142.99      7.24 o 
   0 -14   6      143.94      161.38     17.47 o 
   1 -14   6      136.31      145.95     11.19 o 
   2 -14   6       22.30       18.07      4.62 o 
   3 -14   6       32.13       32.98      5.17 o 
   4 -14   6       17.21       10.53      4.38 o 
   5 -14   6        0.90        4.69      4.25 o 
  -6 -13   6        2.51        6.27      4.32 o 
  -5 -13   6        6.02        5.49      5.29 o 
  -4 -13   6        0.44        2.61      4.78 o 
  -3 -13   6       45.65       37.80      4.72 o 
  -2 -13   6      317.90      317.18     10.10 o 
  -1 -13   6       35.67       38.52      4.43 o 
   0 -13   6        2.33        1.64      3.75 o 
   1 -13   6       32.81       41.87      4.25 o 
   2 -13   6        2.84        7.68      3.95 o 
   3 -13   6       40.46       38.76      4.93 o 
   4 -13   6        0.04        4.83      8.18 o 
   5 -13   6       32.51       30.24      7.14 o 
   6 -13   6       79.05       92.60      9.64 o 
  -7 -12   6      103.75      100.10     12.76 o 
  -6 -12   6        2.23        7.41      4.07 o 
  -5 -12   6        3.30       10.93      3.94 o 
  -4 -12   6      115.41      123.17      6.86 o 
  -3 -12   6       17.13       20.93      4.07 o 
  -2 -12   6       41.60       36.49      4.25 o 
  -1 -12   6       61.18       61.71      4.76 o 
   0 -12   6      185.63      183.36      9.48 o 
   1 -12   6       21.45       19.81      5.15 o 
   2 -12   6        5.44        8.19      3.83 o 
   3 -12   6      233.26      263.72      8.63 o 
   4 -12   6       61.97       54.33      4.86 o 
   5 -12   6      109.70      122.80      7.05 o 
   6 -12   6       30.56       39.79     14.37 o 
   7 -12   6       56.10       74.18      8.95 o 
  -8 -11   6        4.11       10.30      4.59 o 
  -7 -11   6      290.17      324.13     11.25 o 
  -6 -11   6       11.02        8.79      3.73 o 
  -5 -11   6       31.50       25.39      4.26 o 
  -4 -11   6       83.12       71.52      4.56 o 
  -3 -11   6      217.58      205.67      6.53 o 
  -2 -11   6        4.73        8.80      3.85 o 
  -1 -11   6      562.72      552.14     18.42 o 
   0 -11   6       69.55       69.17      4.40 o 
   1 -11   6      263.11      243.67      6.32 o 
   2 -11   6        4.24        8.93      3.61 o 
   3 -11   6       30.36       33.70      3.18 o 
   4 -11   6        1.68        1.50      2.85 o 
   5 -11   6       19.91       24.91      3.14 o 
   6 -11   6        0.01        0.49      3.35 o 
   7 -11   6       35.85       30.02      4.38 o 
   8 -11   6        2.15        6.02      5.51 o 
  -9 -10   6        3.37        1.76      4.26 o 
  -8 -10   6      103.58       90.22      6.90 o 
  -7 -10   6      197.21      205.08     10.69 o 
  -6 -10   6       29.89       27.50      6.32 o 
  -5 -10   6       25.98       26.24      3.53 o 
  -4 -10   6        0.40        6.16      2.68 o 
  -3 -10   6       38.32       35.23      3.23 o 
  -2 -10   6      100.71      101.92      4.47 o 
  -1 -10   6      624.50      593.27     11.48 o 
   0 -10   6       52.47       40.28      2.87 o 
   1 -10   6      144.68      116.87      4.18 o 
   2 -10   6        0.68        0.79      3.18 o 
   3 -10   6        2.77        6.10      2.18 o 
   4 -10   6       10.84        5.57      2.29 o 
   5 -10   6       32.27       34.48      3.11 o 
   6 -10   6        8.12        8.26      3.29 o 
   7 -10   6       13.38       11.52      3.89 o 
   8 -10   6        1.87       -1.55      3.77 o 
 -10  -9   6       56.93       62.31      6.48 o 
  -9  -9   6        1.93        3.06      4.09 o 
  -8  -9   6      504.04      485.23     13.91 o 
  -7  -9   6       44.82       50.94      5.76 o 
  -6  -9   6       28.13       29.17      4.21 o 
  -5  -9   6       19.67       18.15      3.08 o 
  -4  -9   6      149.08      146.12      5.53 o 
  -3  -9   6        0.22       -0.96      1.88 o 
  -2  -9   6       11.68        7.54      1.70 o 
  -1  -9   6      463.16      476.07      9.59 o 
   0  -9   6      517.62      545.97     10.14 o 
   1  -9   6       19.37       19.39      2.05 o 
   2  -9   6      169.99      142.19      4.33 o 
   3  -9   6       20.32       14.26      3.96 o 
   4  -9   6        6.43        1.95      1.99 o 
   5  -9   6       19.77       10.11      2.97 o 
   6  -9   6       32.40       31.27      3.89 o 
   7  -9   6        6.68        5.21      6.88 o 
   8  -9   6       70.79       68.65      5.72 o 
   9  -9   6        8.69        7.50      4.08 o 
 -10  -8   6       66.98       56.20      7.47 o 
  -9  -8   6        1.42       -3.60      4.74 o 
  -8  -8   6        3.16        7.78      3.74 o 
  -7  -8   6        0.54       -3.16      3.04 o 
  -6  -8   6      128.27      130.62      6.51 o 
  -5  -8   6       85.78       86.39      4.49 o 
  -4  -8   6       58.65       58.48      3.04 o 
  -3  -8   6       51.37       44.94      2.42 o 
  -2  -8   6        4.54        6.47      1.56 o 
  -1  -8   6       22.90       25.70      1.75 o 
   0  -8   6      226.17      216.40      4.02 o 
   1  -8   6        5.19        4.74      1.33 o 
   2  -8   6        0.69       -0.06      1.29 o 
   3  -8   6      163.09      142.67      3.94 o 
   4  -8   6      599.13      556.93     11.16 o 
   5  -8   6       44.73       26.94      3.16 o 
   6  -8   6       62.10       49.18      5.94 o 
   7  -8   6       16.94        7.40      3.53 o 
   8  -8   6       86.24       80.81      6.09 o 
   9  -8   6        0.01        1.83      4.01 o 
 -11  -7   6      121.31      110.13      9.36 o 
 -10  -7   6       25.72       12.54      6.80 o 
  -9  -7   6       21.74       24.78      5.54 o 
  -8  -7   6      237.95      200.05      9.97 o 
  -7  -7   6      101.44       98.16      5.12 o 
  -6  -7   6      402.91      401.01      9.37 o 
  -5  -7   6      204.43      217.07      4.92 o 
  -4  -7   6        0.14       -1.21      1.56 o 
  -3  -7   6      137.07      148.03      3.67 o 
  -2  -7   6      289.14      303.04      5.34 o 
  -1  -7   6       54.63       62.12      2.45 o 
   0  -7   6       19.05       17.72      1.36 o 
   1  -7   6        8.69        8.03      1.10 o 
   2  -7   6      132.15      128.57      5.85 o 
   3  -7   6       71.26       70.19      2.47 o 
   4  -7   6        4.21        4.30      1.98 o 
   5  -7   6       54.93       53.87      3.77 o 
   6  -7   6      108.24      101.84      5.60 o 
   7  -7   6       44.51       37.62      4.32 o 
   8  -7   6        1.80       -1.00      8.00 o 
   9  -7   6       45.83       49.24      6.45 o 
 -11  -6   6        1.29       -4.41      4.34 o 
 -10  -6   6        0.59       -6.84      4.98 o 
  -9  -6   6       60.95       64.26      7.40 o 
  -8  -6   6      480.09      475.55     12.67 o 
  -7  -6   6       93.28       91.86      5.52 o 
  -6  -6   6       12.43       11.29      2.18 o 
  -5  -6   6       48.22       60.50      3.07 o 
  -4  -6   6      172.83      177.93      3.79 o 
  -3  -6   6        1.85        3.39      1.40 o 
  -2  -6   6       93.13       94.17      2.73 o 
  -1  -6   6       64.62       72.48      2.22 o 
   0  -6   6       18.71       16.42      1.05 o 
   1  -6   6      589.51      640.57     14.23 o 
   2  -6   6       65.31       65.58      7.57 o 
   3  -6   6        8.85       10.96      1.57 o 
   4  -6   6        7.89        2.91      2.01 o 
   5  -6   6      282.45      256.36      8.09 o 
   6  -6   6      211.71      188.90      7.48 o 
   7  -6   6      298.71      284.64     13.43 o 
   8  -6   6        2.22        4.52      6.97 o 
   9  -6   6        3.07        7.43      4.99 o 
  10  -6   6        0.39        1.57      4.74 o 
 -11  -5   6       13.36        9.49      4.79 o 
 -10  -5   6      105.78      107.11      8.69 o 
  -9  -5   6       10.72        5.69      3.57 o 
  -8  -5   6       22.69       22.47      3.74 o 
  -7  -5   6      646.47      651.20     12.69 o 
  -6  -5   6       93.16       91.10      3.71 o 
  -5  -5   6      598.46      593.37     11.23 o 
  -4  -5   6       13.01       17.85      2.08 o 
  -3  -5   6       22.81       25.72      1.73 o 
  -2  -5   6      452.99      484.70      6.71 o 
  -1  -5   6        0.06        0.50      0.80 o 
   0  -5   6       42.81       42.34      2.39 o 
   1  -5   6       11.81        8.78      3.44 o 
   2  -5   6      301.75      322.04     14.63 o 
   3  -5   6      383.59      341.04      9.63 o 
   4  -5   6       43.67       49.12      3.16 o 
   5  -5   6       85.83       94.81      7.66 o 
   6  -5   6      147.54      138.31      6.63 o 
   7  -5   6       44.50       48.73      4.87 o 
   8  -5   6       35.81       39.24      5.05 o 
   9  -5   6       38.11       40.99      5.66 o 
  10  -5   6       40.41       56.02      6.75 o 
 -12  -4   6        4.52        6.55      4.63 o 
 -11  -4   6       18.03       16.92      4.59 o 
 -10  -4   6        3.02        4.27      3.62 o 
  -9  -4   6      231.90      217.21     14.77 o 
  -8  -4   6       16.15       14.87      3.41 o 
  -7  -4   6       67.70       65.34      6.11 o 
  -6  -4   6      277.56      297.40      6.41 o 
  -5  -4   6       37.31       30.99      2.30 o 
  -4  -4   6       29.00       36.29      2.05 o 
  -3  -4   6        0.12       -2.33      1.17 o 
  -2  -4   6        9.60       16.58      1.30 o 
  -1  -4   6      147.02      149.06      3.72 o 
   0  -4   6        6.45        0.29      1.09 o 
   1  -4   6       36.83       35.86      2.96 o 
   2  -4   6       72.40       86.61      2.97 o 
   3  -4   6        0.35        0.48      1.69 o 
   4  -4   6        5.50        9.62      2.43 o 
   5  -4   6       55.70       47.48      3.14 o 
   6  -4   6      399.13      391.60      9.67 o 
   7  -4   6       57.93       52.62      5.23 o 
   8  -4   6      141.32      145.21     16.35 o 
   9  -4   6       24.72       21.04      5.11 o 
  10  -4   6        1.92       -4.82      6.54 o 
 -12  -3   6       29.86       36.81      8.89 o 
 -11  -3   6        8.35        1.68      4.00 o 
 -10  -3   6        5.45        7.08      3.83 o 
  -9  -3   6      138.25      127.40      6.81 o 
  -8  -3   6        3.03        5.40      3.02 o 
  -7  -3   6      277.20      263.85      8.21 o 
  -6  -3   6      589.10      553.32     10.99 o 
  -5  -3   6       43.71       36.50      2.67 o 
  -4  -3   6      651.90      681.38      9.85 o 
  -3  -3   6       51.50       51.97      2.06 o 
  -2  -3   6     1066.08     1154.04     16.61 o 
  -1  -3   6      157.69      176.75      3.27 o 
   0  -3   6      113.40      104.93      2.49 o 
   1  -3   6      650.73      659.83      9.51 o 
   2  -3   6       73.43       59.31      2.38 o 
   3  -3   6      422.74      416.51      7.72 o 
   4  -3   6       11.31        8.44      2.11 o 
   5  -3   6       73.06       74.19      3.89 o 
   6  -3   6        6.74        8.67      2.68 o 
   7  -3   6       79.17       87.64      6.27 o 
   8  -3   6       33.78       40.96      5.47 o 
   9  -3   6        2.12        2.24      4.55 o 
  10  -3   6        7.31        2.58      7.23 o 
 -12  -2   6        0.24       -1.36      4.71 o 
 -11  -2   6        3.18        1.99      3.98 o 
 -10  -2   6        0.00       -0.83      3.15 o 
  -9  -2   6       92.67       95.82      6.02 o 
  -8  -2   6       19.57       22.16      3.55 o 
  -7  -2   6       19.37       19.22      3.11 o 
  -6  -2   6       23.00       28.83      5.05 o 
  -5  -2   6      230.67      252.48      7.05 o 
  -4  -2   6     1007.86     1074.66     15.96 o 
  -3  -2   6      362.72      440.90     10.45 o 
  -2  -2   6      908.15     1019.64     13.52 o 
  -1  -2   6      909.62      943.28     15.30 o 
   0  -2   6     1126.91     1161.88     18.60 o 
   1  -2   6      259.02      273.39      5.00 o 
   2  -2   6        1.89        2.49      1.49 o 
   3  -2   6       10.26        6.97      1.73 o 
   4  -2   6      129.79      119.71      4.17 o 
   5  -2   6       91.54       93.76      5.83 o 
   6  -2   6        1.52        1.97      3.40 o 
   7  -2   6      147.20      149.25      8.21 o 
   8  -2   6       29.97       33.16      5.29 o 
   9  -2   6       58.50       60.07      9.47 o 
  10  -2   6       10.63       -3.96      7.57 o 
 -12  -1   6       30.29       38.63      5.44 o 
 -11  -1   6        9.10       10.37      4.27 o 
 -10  -1   6       24.18       27.45      4.32 o 
  -9  -1   6       18.02       17.14      3.81 o 
  -8  -1   6      181.65      162.39     12.84 o 
  -7  -1   6       35.64       33.68      3.57 o 
  -6  -1   6       40.04       57.31      7.02 o 
  -5  -1   6       40.07       37.17      3.05 o 
  -4  -1   6       64.75       49.96      3.05 o 
  -3  -1   6     3399.62     3669.56     50.09 o 
  -2  -1   6      188.29      232.57      3.90 o 
  -1  -1   6       81.40      100.32      2.43 o 
   0  -1   6     1293.80     1485.72     20.79 o 
   1  -1   6       18.20       19.86      1.95 o 
   2  -1   6      591.62      619.81      9.64 o 
   3  -1   6       94.35       99.74      3.17 o 
   4  -1   6       79.81       88.09      5.27 o 
   5  -1   6       22.68       21.21      4.30 o 
   6  -1   6       74.84       77.47      6.02 o 
   7  -1   6        0.31       -4.34      3.65 o 
   8  -1   6        6.47        5.70      5.08 o 
   9  -1   6      162.04      157.83     14.29 o 
 -12   0   6        4.56        1.85      4.11 o 
 -11   0   6       18.81       18.48      4.33 o 
 -10   0   6       84.07       80.44      5.83 o 
  -9   0   6        0.01       -1.25      3.72 o 
  -8   0   6        0.83        3.49      3.92 o 
  -7   0   6       32.89       37.12      3.64 o 
  -6   0   6      114.60      117.36      5.54 o 
  -5   0   6       14.78       19.00      2.21 o 
  -4   0   6       36.10       36.40      2.74 o 
  -3   0   6      387.36      383.51      7.40 o 
  -2   0   6      109.54      109.56      2.74 o 
  -1   0   6      225.57      254.46      4.56 o 
   0   0   6     1018.63     1120.15     14.82 o 
   1   0   6      110.14      124.73      3.82 o 
   2   0   6      895.37      979.19     14.61 o 
   3   0   6       11.31       11.46      2.52 o 
   4   0   6        9.57       16.57      2.86 o 
   5   0   6      106.07       98.49      9.81 o 
   6   0   6        2.75       -0.87      4.56 o 
   7   0   6       30.22       34.43      5.48 o 
   8   0   6        1.35       -4.82      6.54 o 
   9   0   6       64.42       65.75     10.67 o 
 -12   1   6       11.31        9.57      6.63 o 
 -11   1   6      119.22      117.56     12.98 o 
 -10   1   6       18.68       13.62      3.93 o 
  -9   1   6       36.65       42.59      4.31 o 
  -8   1   6       58.12       47.37      4.23 o 
  -7   1   6       10.75       11.60      3.75 o 
  -6   1   6       44.09       31.47      2.82 o 
  -5   1   6      597.06      598.55     10.02 o 
  -4   1   6        9.31        6.24      1.49 o 
  -3   1   6      164.41      153.51      4.30 o 
  -1   1   6      110.94      102.69      2.99 o 
   0   1   6        6.28        8.78      1.48 o 
   1   1   6       28.25       25.02      1.87 o 
   2   1   6       16.30       13.64      1.92 o 
   3   1   6        2.14       -2.16      1.65 o 
   4   1   6        8.89        7.36      2.73 o 
   5   1   6      132.46      133.50      7.72 o 
   6   1   6       53.73       49.15      8.18 o 
   7   1   6        0.46       -5.16      6.02 o 
   8   1   6        0.00        8.09      7.40 o 
   9   1   6       84.58       97.08     12.39 o 
 -12   2   6       27.04       26.35      5.96 o 
 -11   2   6        5.10        1.21      5.56 o 
 -10   2   6        7.29        7.80      4.61 o 
  -9   2   6       15.58       20.71      7.61 o 
  -8   2   6      117.22      107.12      5.93 o 
  -7   2   6       10.94       10.37      2.49 o 
  -6   2   6       10.72        7.68      2.13 o 
  -5   2   6        1.50        1.00      1.57 o 
  -4   2   6        6.63        4.49      1.53 o 
  -3   2   6        9.46        3.29      1.77 o 
  -2   2   6      163.16      137.05      5.20 o 
  -1   2   6      208.81      200.38      6.02 o 
   0   2   6       39.38       53.01      2.56 o 
   1   2   6       44.28       44.27      2.52 o 
   2   2   6        1.10        5.39      2.19 o 
   3   2   6       74.07       72.93      3.67 o 
   4   2   6      127.45      140.51      5.82 o 
   5   2   6      104.24      113.64      8.52 o 
   6   2   6       23.26       29.09      7.23 o 
   7   2   6        1.46       -3.79      6.20 o 
   8   2   6       12.63       -0.86      6.37 o 
   9   2   6        1.92       -4.99      6.71 o 
 -12   3   6        0.01       -3.98      4.32 o 
 -11   3   6       26.86       39.83      6.19 o 
 -10   3   6       12.64       11.66      3.92 o 
  -9   3   6      227.55      211.20      8.34 o 
  -8   3   6       74.88       67.95      5.16 o 
  -7   3   6       43.10       46.19      4.33 o 
  -6   3   6       55.25       49.50      4.05 o 
  -5   3   6       23.89       17.04      3.12 o 
  -4   3   6        0.21        0.30      2.27 o 
  -3   3   6        7.04        7.05      2.58 o 
  -2   3   6        1.57        1.36      1.85 o 
  -1   3   6      173.01      150.35      4.70 o 
   0   3   6        1.79        1.02      1.88 o 
   1   3   6        1.28       -1.99      2.17 o 
   2   3   6        6.76        9.83      2.24 o 
   3   3   6      119.76      119.95      4.68 o 
   4   3   6       24.15       23.24      4.32 o 
   5   3   6      103.57      125.30     12.05 o 
   6   3   6       39.60       58.18      9.47 o 
   7   3   6       21.89       29.78      8.26 o 
   8   3   6       10.77       28.40      9.12 o 
 -12   4   6      136.13      170.35     11.04 o 
 -11   4   6        0.82       -4.16      4.21 o 
 -10   4   6        0.83       -0.16      4.51 o 
  -9   4   6      312.44      274.57     12.89 o 
  -8   4   6        0.47        0.08      3.14 o 
  -7   4   6       64.18       50.66      5.22 o 
  -6   4   6       98.86      100.97      5.55 o 
  -5   4   6      178.92      169.18      7.18 o 
  -4   4   6      824.34      797.55     14.86 o 
  -3   4   6      223.83      225.07      7.22 o 
  -2   4   6      323.63      339.20      7.85 o 
  -1   4   6       53.23       51.98      3.40 o 
   0   4   6        4.45        2.53      1.92 o 
   1   4   6      856.88      870.32     15.64 o 
   2   4   6      146.16      148.99      5.80 o 
   3   4   6       63.83       76.27      6.63 o 
   4   4   6        5.70        7.62      4.43 o 
   5   4   6        0.70      -11.36      6.02 o 
   6   4   6        4.63        5.34      6.71 o 
   7   4   6       28.29       32.70      9.12 o 
   8   4   6        0.19       -1.72      7.75 o 
 -11   5   6       65.68       72.36      7.43 o 
 -10   5   6       18.46       18.70      5.94 o 
  -9   5   6        0.98        4.79      3.67 o 
  -8   5   6       62.97       67.51      5.33 o 
  -7   5   6       23.85       23.71      4.47 o 
  -6   5   6      103.31       93.47      8.04 o 
  -5   5   6      105.09       90.57      6.22 o 
  -4   5   6        7.84        4.36      2.98 o 
  -3   5   6        0.19        0.59      2.69 o 
  -2   5   6       18.26       16.67      5.31 o 
  -1   5   6       93.38       89.10      5.13 o 
   0   5   6      214.78      232.05      9.26 o 
   1   5   6       26.17       23.51      3.34 o 
   2   5   6      239.47      230.87     10.34 o 
   3   5   6      852.04      897.58     24.89 o 
   4   5   6        1.81       -0.46      4.38 o 
   5   5   6        1.51       -2.58      7.06 o 
   6   5   6       18.54       31.67      9.12 o 
   7   5   6      113.60      125.65     14.63 o 
 -11   6   6       21.08       21.52      9.12 o 
 -10   6   6       76.94       59.47      9.38 o 
  -9   6   6       15.82       23.28      5.25 o 
  -8   6   6       77.51       63.51      5.44 o 
  -7   6   6      115.21      113.00      6.44 o 
  -6   6   6       90.55       88.18      5.75 o 
  -5   6   6        0.04        2.41      3.10 o 
  -4   6   6        9.75       10.25      3.14 o 
  -3   6   6        3.32        1.18      2.86 o 
  -2   6   6        0.07        2.33      3.23 o 
  -1   6   6       20.81       17.14      3.53 o 
   0   6   6      181.50      174.59      6.73 o 
   1   6   6      202.97      213.65      9.86 o 
   2   6   6        0.69       -1.41      4.48 o 
   3   6   6       39.11       23.69      5.35 o 
   4   6   6       70.55       87.27     11.88 o 
   5   6   6      149.37      155.08     15.32 o 
   6   6   6        3.23       -1.72      7.92 o 
 -10   7   6       10.93       11.70      8.09 o 
  -9   7   6        3.86        1.19      4.38 o 
  -8   7   6      168.84      150.46      7.54 o 
  -7   7   6        0.10        0.80      3.33 o 
  -6   7   6       39.87       29.98      4.29 o 
  -5   7   6       25.39       18.98      3.73 o 
  -4   7   6      375.29      363.05     10.64 o 
  -3   7   6      229.05      239.56     13.14 o 
  -2   7   6       99.10       86.23      5.70 o 
  -1   7   6      160.08      153.56      9.25 o 
   0   7   6       87.39       77.54      7.17 o 
   1   7   6        5.42        2.24      4.53 o 
   2   7   6        2.19        2.78      4.48 o 
   3   7   6      212.90      228.48     11.68 o 
   4   7   6        0.38        3.79      8.09 o 
   5   7   6       55.87       50.60     11.36 o 
   6   7   6      152.35      171.60     17.38 o 
 -10   8   6       81.89      122.89     14.46 o 
  -9   8   6        1.85       -4.30      7.23 o 
  -8   8   6       44.49       49.55     12.91 o 
  -7   8   6        0.66        4.43      6.37 o 
  -6   8   6        5.28        2.24      3.54 o 
  -5   8   6       36.15       36.12      4.58 o 
  -4   8   6       18.86       30.36      4.40 o 
  -3   8   6        1.94        4.39      3.79 o 
  -2   8   6        3.80        9.62      4.75 o 
  -1   8   6        0.85        0.85      4.99 o 
   0   8   6       17.28       23.09      6.54 o 
   1   8   6      195.53      179.15     10.10 o 
   2   8   6       45.40       48.55      6.94 o 
   3   8   6       22.12       27.65      6.37 o 
   4   8   6        8.28       -6.02      7.92 o 
   5   8   6        4.64       -1.72      7.57 o 
  -9   9   6       15.60       28.09      6.54 o 
  -8   9   6        0.74        3.61      6.88 o 
  -7   9   6       58.21       49.74      9.81 o 
  -6   9   6        2.12       -3.60      3.95 o 
  -5   9   6       14.51       18.95      4.28 o 
  -4   9   6      153.93      168.02     10.99 o 
  -3   9   6      106.30       98.72      9.47 o 
  -2   9   6        1.16        0.95      4.83 o 
  -1   9   6        2.18        0.12      7.57 o 
   0   9   6        3.16        4.08      5.20 o 
   1   9   6       23.34       29.16     11.53 o 
   2   9   6        0.02       -9.19      5.17 o 
   3   9   6        8.72       12.76      6.27 o 
   4   9   6       88.84       92.95     14.11 o 
  -8  10   6      118.59      131.33     14.46 o 
  -7  10   6        0.10       -1.03      6.71 o 
  -6  10   6       20.49       17.04      7.75 o 
  -5  10   6       28.42       39.76     12.05 o 
  -4  10   6        1.37        5.51      6.88 o 
  -3  10   6       81.00       81.22     11.02 o 
  -2  10   6       55.14       62.19     11.02 o 
  -1  10   6        4.61       -4.68      5.09 o 
   0  10   6       13.74       13.69      5.83 o 
   1  10   6       20.96       28.48      6.49 o 
   2  10   6        7.90        8.01      6.07 o 
  -6  11   6      193.30      215.67     16.70 o 
  -5  11   6       31.16       30.47      9.12 o 
  -4  11   6       78.01       76.77     11.88 o 
  -3  11   6       26.50       39.93      9.98 o 
  -2  11   6        1.00        1.55      7.23 o 
  -1  11   6       96.20      123.24     14.29 o 
   0  11   6        0.60        0.98      5.93 o 
  -2 -15   7       83.50      102.24     16.01 o 
  -1 -15   7       14.61       19.79      5.11 o 
   0 -15   7      237.22      247.77     10.95 o 
   1 -15   7        3.22        5.75      4.32 o 
   2 -15   7        3.11       -0.80      4.13 o 
  -4 -14   7        3.76        7.31      5.28 o 
  -3 -14   7        8.06       18.65      5.46 o 
  -2 -14   7       70.11       96.70      6.32 o 
  -1 -14   7      135.26      136.50      7.12 o 
   0 -14   7        5.51        8.75      4.63 o 
   1 -14   7        0.00       -1.64      3.77 o 
   2 -14   7       77.71       79.89      6.15 o 
   3 -14   7       42.33       52.47      5.48 o 
   4 -14   7        8.62       17.56      6.20 o 
  -6 -13   7       38.58       37.29      6.61 o 
  -5 -13   7        9.64        5.70      5.23 o 
  -4 -13   7       36.14       26.62      6.00 o 
  -3 -13   7        9.93       11.16      3.93 o 
  -2 -13   7       23.56       23.61      4.18 o 
  -1 -13   7       27.79       34.77      4.24 o 
   0 -13   7       84.06       75.03      5.16 o 
   1 -13   7        0.11        2.19      3.18 o 
   2 -13   7       62.13       76.75      5.72 o 
   3 -13   7       19.39       25.07      4.26 o 
   4 -13   7        2.90        9.98      5.34 o 
   5 -13   7        0.04        3.44      5.16 o 
   6 -13   7      177.84      201.21     12.39 o 
  -7 -12   7       18.96       20.73      4.81 o 
  -6 -12   7       75.30       86.46      6.97 o 
  -5 -12   7        2.73        1.21      3.73 o 
  -4 -12   7      167.26      177.88      7.86 o 
  -3 -12   7       57.16       55.07      4.96 o 
  -2 -12   7        4.03        6.29      3.38 o 
  -1 -12   7       42.44       33.26      3.97 o 
   0 -12   7      140.94      143.23      6.23 o 
   1 -12   7       32.26       27.55      2.92 o 
   2 -12   7        0.97       -1.99      2.48 o 
   3 -12   7       24.05       21.82      3.08 o 
   4 -12   7        2.31        4.48      5.77 o 
   5 -12   7        6.99       13.46      7.32 o 
   6 -12   7        3.46        4.82      4.99 o 
   7 -12   7       15.11       25.65      6.37 o 
  -8 -11   7        0.04        3.59      4.15 o 
  -7 -11   7        9.47        1.56      3.94 o 
  -6 -11   7       11.99        6.08      3.81 o 
  -5 -11   7       37.47       40.01      4.04 o 
  -4 -11   7       33.82       32.61      3.60 o 
  -3 -11   7        9.99       18.46      3.62 o 
  -2 -11   7      328.54      303.17      9.03 o 
  -1 -11   7      214.36      217.85      6.78 o 
   0 -11   7        2.24        5.49      2.26 o 
   1 -11   7       89.39       89.73      3.88 o 
   2 -11   7        4.75        3.43      2.22 o 
   3 -11   7        4.39        3.47      2.25 o 
   4 -11   7       20.58       18.19      2.68 o 
   5 -11   7      119.29      109.47      8.43 o 
   6 -11   7        5.27       11.53      4.82 o 
   7 -11   7       41.08       35.11      6.37 o 
  -9 -10   7       15.70       10.71      4.74 o 
  -8 -10   7       46.65       48.69      5.59 o 
  -7 -10   7       31.68       35.24      4.85 o 
  -6 -10   7      196.25      190.43      8.10 o 
  -5 -10   7       86.02       80.24      4.75 o 
  -4 -10   7      104.24       97.24      5.27 o 
  -3 -10   7        0.12        0.27      2.02 o 
  -2 -10   7       38.57       33.49      4.30 o 
  -1 -10   7      309.01      296.38      8.64 o 
   0 -10   7      482.56      431.04      8.68 o 
   1 -10   7        4.27        3.80      1.92 o 
   2 -10   7        9.78       10.49      2.05 o 
   3 -10   7       30.04       24.82      2.45 o 
   4 -10   7      159.52      159.65      4.97 o 
   5 -10   7       22.56       19.62      4.48 o 
   7 -10   7        0.35        0.69      4.65 o 
   8 -10   7       25.04       31.84      6.54 o 
 -10  -9   7       46.92       42.09      5.73 o 
  -9  -9   7       10.33        5.04      4.42 o 
  -8  -9   7      112.84      100.29      6.88 o 
  -7  -9   7       70.25       64.08      5.48 o 
  -6  -9   7       53.13       53.73      4.90 o 
  -5  -9   7        0.00        4.87      2.70 o 
  -4  -9   7       20.43       19.77      2.48 o 
  -3  -9   7        0.21       -0.51      1.71 o 
  -2  -9   7       21.54       24.20      2.02 o 
  -1  -9   7       57.53       65.00      3.75 o 
   0  -9   7     1393.14     1318.89     19.32 o 
   1  -9   7      251.75      214.00      5.33 o 
   2  -9   7      930.54      833.20     15.46 o 
   3  -9   7       14.44       13.35      2.11 o 
   4  -9   7       37.30       40.38      2.61 o 
   5  -9   7        0.57       -0.08      2.49 o 
   6  -9   7      190.87      183.13      7.12 o 
   7  -9   7       15.64       17.05      3.65 o 
   8  -9   7       73.92       75.61      5.84 o 
 -10  -8   7        1.29        4.05      5.01 o 
  -9  -8   7       35.14       32.73      4.94 o 
  -8  -8   7      111.97      102.55      6.71 o 
  -7  -8   7      220.98      239.86      8.81 o 
  -6  -8   7      190.94      195.40     12.52 o 
  -5  -8   7       48.34       44.07      3.06 o 
  -4  -8   7       21.24       21.39      2.67 o 
  -3  -8   7       33.76       30.82      2.18 o 
  -2  -8   7      131.18      122.32      3.43 o 
  -1  -8   7       60.93       53.23      2.44 o 
   0  -8   7        4.94        4.34      1.38 o 
   1  -8   7      295.11      324.89      5.64 o 
   2  -8   7       78.63       66.78      4.48 o 
   3  -8   7      473.48      406.59      7.91 o 
   4  -8   7      204.44      177.86      5.72 o 
   5  -8   7       27.08       19.98      2.98 o 
   6  -8   7        0.41       -5.20      2.60 o 
   7  -8   7      102.83       95.02      5.90 o 
   8  -8   7        0.01        3.15      3.59 o 
   9  -8   7       19.40       24.97      4.87 o 
 -11  -7   7      112.19      113.85      7.92 o 
 -10  -7   7        6.95        8.99      4.37 o 
  -9  -7   7       26.76       14.82      4.86 o 
  -8  -7   7      127.50      121.92      7.07 o 
  -7  -7   7      231.73      233.44     14.13 o 
  -6  -7   7       73.62       75.46      4.11 o 
  -5  -7   7        2.86        0.86      2.43 o 
  -4  -7   7       26.99       24.52      2.99 o 
  -3  -7   7        0.10        0.80      1.52 o 
  -2  -7   7       73.47       70.71      2.57 o 
  -1  -7   7       34.14       27.08      1.63 o 
   0  -7   7        0.14        1.36      1.11 o 
   1  -7   7      363.63      327.55     13.08 o 
   2  -7   7       18.82       14.80      5.85 o 
   3  -7   7       71.39       75.39      3.01 o 
   4  -7   7        0.27        2.59      1.81 o 
   5  -7   7      273.22      239.67      7.67 o 
   6  -7   7       20.93       10.67      3.10 o 
   7  -7   7        8.50        8.00      3.59 o 
   8  -7   7        0.67        1.04      4.73 o 
   9  -7   7       43.29       43.08      5.47 o 
 -11  -6   7        0.42        0.45      6.11 o 
 -10  -6   7       84.28       82.21      7.76 o 
  -9  -6   7       46.53       47.40      5.20 o 
  -8  -6   7        3.03       -0.49      2.85 o 
  -7  -6   7       36.76       32.24      2.90 o 
  -6  -6   7       39.22       33.60      2.68 o 
  -5  -6   7        0.04       -0.55      2.13 o 
  -4  -6   7      822.06      841.94     13.33 o 
  -3  -6   7      338.40      358.58      5.51 o 
  -2  -6   7        6.47        4.12      1.35 o 
  -1  -6   7       20.93       24.24      1.44 o 
   0  -6   7      717.38      724.13     10.93 o 
   1  -6   7        0.78       -1.61      3.36 o 
   2  -6   7      105.54      126.34     10.16 o 
   3  -6   7       23.08       22.38      2.93 o 
   4  -6   7      352.19      334.08      8.94 o 
   5  -6   7        8.89        4.22      4.39 o 
   6  -6   7       14.36        8.36      3.10 o 
   7  -6   7        9.71        8.16      3.65 o 
   8  -6   7       14.98       12.17      9.12 o 
   9  -6   7        1.50       -3.18      4.08 o 
 -11  -5   7       35.34       27.73      5.90 o 
 -10  -5   7       18.48       17.98      4.37 o 
  -9  -5   7       14.55        9.47      3.61 o 
  -8  -5   7       18.28       16.15      2.74 o 
  -7  -5   7     1010.32     1008.46     16.26 o 
  -6  -5   7      469.24      467.47      8.80 o 
  -5  -5   7       56.23       53.36      3.65 o 
  -4  -5   7       15.77       20.89      1.94 o 
  -3  -5   7       16.90       22.96      3.34 o 
  -2  -5   7        4.90        8.16      1.33 o 
  -1  -5   7        3.05        2.99      1.07 o 
   0  -5   7       12.26       16.45      1.35 o 
   1  -5   7      181.98      172.63      6.11 o 
   2  -5   7       99.66      106.49      3.23 o 
   3  -5   7        5.96        4.88      1.39 o 
   4  -5   7      595.96      570.92     14.11 o 
   5  -5   7      118.77      120.88      4.57 o 
   6  -5   7       25.76       21.13      2.99 o 
   7  -5   7        9.37        5.63      3.71 o 
   8  -5   7       13.80        9.64      4.26 o 
   9  -5   7        0.87        4.17      4.32 o 
 -12  -4   7       17.21       10.75      4.72 o 
 -11  -4   7       28.34       30.53      7.21 o 
 -10  -4   7      135.94      132.88      7.41 o 
  -9  -4   7       68.29       72.33      5.51 o 
  -8  -4   7        0.08        2.24      2.86 o 
  -7  -4   7      329.96      295.12      7.65 o 
  -6  -4   7       16.76       19.94      2.27 o 
  -5  -4   7      169.68      158.22      4.99 o 
  -4  -4   7      132.70      133.68      3.53 o 
  -3  -4   7      559.06      565.72      9.29 o 
  -2  -4   7       17.05       14.10      1.57 o 
  -1  -4   7      140.25      162.25      3.26 o 
   0  -4   7      394.36      373.37      5.58 o 
   1  -4   7      211.83      182.91      4.60 o 
   2  -4   7      170.39      175.10      3.89 o 
   3  -4   7        3.90        5.19      1.73 o 
   4  -4   7      105.31       99.98      3.97 o 
   5  -4   7       96.76       86.19      4.20 o 
   6  -4   7      103.55      104.42      5.00 o 
   7  -4   7       19.17       19.16      4.20 o 
   8  -4   7       60.46       69.03      9.12 o 
   9  -4   7       67.78       89.82      8.52 o 
 -12  -3   7       27.36       35.55      5.47 o 
 -11  -3   7        6.68        6.66      4.14 o 
 -10  -3   7       26.92       27.88      4.47 o 
  -9  -3   7       48.71       47.50      5.92 o 
  -8  -3   7     1042.47      957.52     17.82 o 
  -7  -3   7        5.67        6.23      2.35 o 
  -6  -3   7      346.07      339.20      7.93 o 
  -5  -3   7        3.89        1.05      1.63 o 
  -4  -3   7        2.55        3.27      1.44 o 
  -3  -3   7        8.18        3.67      1.29 o 
  -2  -3   7      554.21      588.01      8.46 o 
  -1  -3   7        5.44        7.76      1.41 o 
   0  -3   7       31.28       22.93      1.49 o 
   1  -3   7        0.33        2.57      1.18 o 
   2  -3   7      175.49      163.15      4.75 o 
   3  -3   7       23.76       19.45      2.00 o 
   4  -3   7      452.76      433.85      8.63 o 
   5  -3   7      111.50      108.45      4.86 o 
   6  -3   7        8.59        3.65      3.47 o 
   7  -3   7      279.20      265.66     26.94 o 
   8  -3   7       26.61       26.63      5.29 o 
   9  -3   7       19.18       22.25      5.54 o 
 -12  -2   7       22.68       25.50      5.12 o 
 -11  -2   7       10.44       10.63      4.13 o 
 -10  -2   7      100.31       87.42      6.04 o 
  -9  -2   7       25.57       23.06      4.03 o 
  -8  -2   7      163.04      148.32      5.67 o 
  -7  -2   7      112.34      113.45      6.06 o 
  -6  -2   7     2408.09     2281.02     48.95 o 
  -5  -2   7      283.44      277.31     11.11 o 
  -4  -2   7        2.65        6.83      1.49 o 
  -3  -2   7       67.30       74.94      2.59 o 
  -2  -2   7      172.94      182.68      6.06 o 
  -1  -2   7      338.60      360.50      5.70 o 
   0  -2   7      106.28      106.28      2.92 o 
   1  -2   7       61.20       78.91      2.68 o 
   2  -2   7       15.68       21.43      2.02 o 
   3  -2   7        7.84        8.78      1.94 o 
   4  -2   7      219.49      212.56      5.63 o 
   5  -2   7      124.77      124.77      5.40 o 
   6  -2   7      147.78      149.66      7.97 o 
   7  -2   7      515.28      518.69     16.24 o 
   8  -2   7      134.36      133.83      8.70 o 
   9  -2   7      360.59      401.73     21.34 o 
 -12  -1   7        0.14       -3.65      4.25 o 
 -11  -1   7       16.03       19.12      5.37 o 
 -10  -1   7       79.34       84.45      6.12 o 
  -9  -1   7        0.08        3.62      3.27 o 
  -8  -1   7        8.31        6.28      3.55 o 
  -7  -1   7      129.78      118.85      4.79 o 
  -6  -1   7        5.62        0.42      2.41 o 
  -5  -1   7      142.64      130.91      8.95 o 
  -4  -1   7      270.87      269.12      9.39 o 
  -3  -1   7       88.34      103.86      3.09 o 
  -2  -1   7      100.14       99.88      2.69 o 
  -1  -1   7      554.19      577.12      8.35 o 
   0  -1   7       33.20       37.21      3.76 o 
   1  -1   7      343.43      348.59      5.68 o 
   2  -1   7        0.17       -1.44      1.66 o 
   3  -1   7       28.02       29.44      2.55 o 
   4  -1   7       80.74       91.83      4.92 o 
   5  -1   7       13.13        7.58      3.65 o 
   6  -1   7        4.48       -1.86      4.39 o 
   7  -1   7       77.14       74.63     12.22 o 
   8  -1   7       59.15       56.37      6.63 o 
   9  -1   7      102.61       88.47     11.70 o 
 -12   0   7       26.56       33.21      5.18 o 
 -11   0   7       32.34       40.60      5.08 o 
 -10   0   7      114.90      114.22     10.08 o 
  -9   0   7       41.99       37.56      4.36 o 
  -8   0   7      120.39      126.92      6.45 o 
  -7   0   7      411.01      387.17      8.89 o 
  -6   0   7        0.73        3.20      2.12 o 
  -5   0   7      215.78      214.30      6.51 o 
  -4   0   7       21.17       19.72      3.55 o 
  -3   0   7      235.93      260.71      5.95 o 
  -2   0   7     2537.40     2702.24     34.01 o 
  -1   0   7      157.12      169.11      3.77 o 
   0   0   7        0.26        1.43      1.36 o 
   1   0   7        0.09       -0.31      1.35 o 
   2   0   7      152.81      167.98      4.76 o 
   3   0   7       36.67       41.72      3.57 o 
   4   0   7       79.57       90.12      4.89 o 
   5   0   7       14.09       17.40      4.31 o 
   6   0   7       86.36       89.50     10.33 o 
   7   0   7        3.41        7.01      4.68 o 
   8   0   7        6.14       10.33      7.92 o 
   9   0   7       55.75       79.18     12.05 o 
 -12   1   7       85.78       94.64      7.05 o 
 -11   1   7        2.59        4.21      4.36 o 
 -10   1   7       37.28       32.07      5.04 o 
  -9   1   7        0.12       -4.28      2.57 o 
  -8   1   7       20.54       23.25      3.13 o 
  -7   1   7        2.48        3.41      2.28 o 
  -6   1   7       38.95       31.99      5.84 o 
  -5   1   7        9.89        7.47      1.89 o 
  -4   1   7       65.01       59.66      3.09 o 
  -3   1   7      124.80      129.35     10.04 o 
  -2   1   7      394.87      448.35      7.94 o 
  -1   1   7      241.52      230.26      5.14 o 
   0   1   7      259.94      272.57      5.20 o 
   1   1   7       50.90       54.13      2.52 o 
   2   1   7       96.50      100.37      4.12 o 
   3   1   7       42.29       44.86      5.90 o 
   4   1   7       59.22       63.17      4.41 o 
   5   1   7        5.84        5.34      5.85 o 
   6   1   7        4.14        2.31      4.12 o 
   7   1   7        6.58       -6.54      6.54 o 
   8   1   7       41.02       29.78      9.29 o 
 -12   2   7       30.15       38.36      9.29 o 
 -11   2   7       64.68       55.44      7.03 o 
 -10   2   7       19.51       13.13      3.94 o 
  -9   2   7       26.86       29.16      4.25 o 
  -8   2   7       23.11       23.77      3.87 o 
  -7   2   7       10.16        4.85      3.16 o 
  -6   2   7      178.05      181.77      5.52 o 
  -5   2   7       39.19       42.04      4.12 o 
  -4   2   7      304.23      282.35      5.94 o 
  -3   2   7      618.89      634.84     13.98 o 
  -2   2   7       72.88       69.11      4.87 o 
  -1   2   7      332.54      344.90      8.78 o 
   0   2   7       10.44       13.69      2.24 o 
   1   2   7       41.35       46.71      2.76 o 
   2   2   7       21.27       28.51      2.77 o 
   3   2   7      449.98      463.06     11.35 o 
   4   2   7       39.46       40.61      5.56 o 
   5   2   7        1.39        8.09      6.37 o 
   6   2   7       27.77       31.33      8.09 o 
   7   2   7       17.20       28.40      8.43 o 
   8   2   7        5.44       11.88      7.92 o 
 -12   3   7      292.21      361.41     14.95 o 
 -11   3   7       25.81       29.51      4.96 o 
 -10   3   7        9.32        2.60      6.40 o 
  -9   3   7       33.04       35.34      6.99 o 
  -8   3   7       25.40       23.35      3.79 o 
  -7   3   7       99.42       89.84      6.82 o 
  -6   3   7      189.73      192.99     14.66 o 
  -5   3   7      864.25      833.07     24.30 o 
  -4   3   7      833.74      821.67     17.57 o 
  -3   3   7      105.27      106.06      4.60 o 
  -2   3   7       45.94       47.70      4.91 o 
  -1   3   7     2473.90     2548.23     50.33 o 
   0   3   7       20.64       14.01      2.14 o 
   1   3   7        5.57        5.43      2.30 o 
   2   3   7       57.01       55.82      3.50 o 
   3   3   7       13.39       15.65      3.17 o 
   4   3   7      118.47      111.02     11.19 o 
   5   3   7        2.57        2.07      6.20 o 
   6   3   7       45.00       55.25      9.81 o 
   7   3   7        0.07       -2.93      6.54 o 
   8   3   7       16.17       22.89      9.12 o 
 -12   4   7       77.60      115.02      9.68 o 
 -11   4   7       20.76       22.29      5.88 o 
 -10   4   7       86.25       99.59     10.28 o 
  -9   4   7      103.26       93.91      6.35 o 
  -8   4   7       98.93       99.01      6.25 o 
  -7   4   7       17.84       22.08      3.73 o 
  -6   4   7       26.31       24.34      3.68 o 
  -5   4   7       51.12       52.61      4.76 o 
  -4   4   7        9.74        9.22      3.14 o 
  -3   4   7      444.64      413.01     10.89 o 
  -2   4   7       78.71       67.81      4.67 o 
  -1   4   7      215.32      218.90      7.20 o 
   0   4   7      582.06      556.58     11.34 o 
   1   4   7      420.89      406.58     10.59 o 
   2   4   7       14.00       10.44      4.01 o 
   3   4   7       71.80       75.73      9.64 o 
   4   4   7      326.48      298.46     17.56 o 
   5   4   7       22.66       25.47      8.43 o 
   6   4   7        3.61        4.30      7.40 o 
   7   4   7        0.06        0.86      7.40 o 
 -11   5   7       31.35       40.08      6.73 o 
 -10   5   7        8.76       -1.94      7.75 o 
  -9   5   7        0.02        3.88      3.80 o 
  -8   5   7        1.71        4.09      3.52 o 
  -7   5   7       50.21       46.06      4.70 o 
  -6   5   7        1.52        1.04      3.09 o 
  -5   5   7       91.86       93.14      5.69 o 
  -4   5   7      179.53      172.21      8.70 o 
  -3   5   7       42.94       42.59      4.20 o 
  -2   5   7      157.05      145.43      6.42 o 
  -1   5   7      244.63      221.19      6.57 o 
   0   5   7        4.03       10.42      3.07 o 
   1   5   7      102.40      104.18      7.60 o 
   2   5   7      355.49      313.60     12.35 o 
   3   5   7      258.01      269.02     17.21 o 
   4   5   7       49.09       41.83      9.64 o 
   5   5   7        3.73        2.07      7.92 o 
   6   5   7       19.45       35.63     10.67 o 
 -11   6   7       14.83       -1.55      7.75 o 
 -10   6   7        1.05        4.30      4.76 o 
  -9   6   7        8.20       13.88      4.33 o 
  -8   6   7       97.10       99.85     10.22 o 
  -7   6   7        3.20        3.81      3.56 o 
  -6   6   7        8.26        6.16      3.34 o 
  -5   6   7        8.05        6.57      3.54 o 
  -4   6   7        3.96        2.74      3.08 o 
  -3   6   7      236.31      227.98      8.11 o 
  -2   6   7      113.32      103.96      7.34 o 
  -1   6   7       10.97        9.39      2.94 o 
   0   6   7        1.03        1.48      4.21 o 
   1   6   7       55.84       53.77      6.45 o 
   2   6   7        0.89        4.56      4.71 o 
   3   6   7       40.68       26.16      8.95 o 
   4   6   7      190.95      162.65     15.66 o 
   5   6   7       27.70       35.97     10.33 o 
   6   6   7       17.74       34.25     10.67 o 
 -10   7   7        0.00       -3.96      6.54 o 
  -9   7   7       27.50       23.78      5.53 o 
  -8   7   7       54.53       60.26      6.58 o 
  -7   7   7       49.55       58.57      5.34 o 
  -6   7   7       65.72       68.69      9.12 o 
  -5   7   7       32.25       29.30      4.42 o 
  -4   7   7       57.96       49.36      4.86 o 
  -3   7   7       26.63       36.03      4.88 o 
  -2   7   7       24.86       29.81      4.53 o 
  -1   7   7       99.17       98.45      7.99 o 
   0   7   7       12.41       12.05      4.88 o 
   1   7   7       18.33       27.60      5.89 o 
   2   7   7        0.08        2.72      4.68 o 
   3   7   7        0.01       13.08      8.26 o 
   4   7   7       18.22        6.37      8.78 o 
   5   7   7       29.45       25.82     10.16 o 
  -9   8   7        2.31        9.12      8.43 o 
  -8   8   7        0.00        5.03      4.53 o 
  -7   8   7      189.69      182.90     14.70 o 
  -6   8   7       63.64       65.57      7.55 o 
  -5   8   7        3.60        2.40      3.61 o 
  -4   8   7       24.22       25.63      4.39 o 
  -3   8   7      209.15      199.17      9.74 o 
  -2   8   7      271.39      263.63     26.08 o 
  -1   8   7        0.13       -1.60      4.78 o 
   0   8   7        9.29       11.47      5.22 o 
   1   8   7       19.87       14.82      5.58 o 
   2   8   7       40.28       46.84     17.13 o 
   3   8   7        3.95       16.01      9.29 o 
   4   8   7       27.84       34.25     11.02 o 
  -8   9   7        0.05        3.10      7.06 o 
  -7   9   7        0.05       -3.62      4.25 o 
  -6   9   7       10.68       13.28      4.97 o 
  -5   9   7       84.15       83.37      6.46 o 
  -4   9   7        1.83        9.61      6.17 o 
  -3   9   7        0.58        0.53      5.07 o 
  -2   9   7       10.74        1.45      5.34 o 
  -1   9   7       22.31       23.67      6.31 o 
   0   9   7        4.59        8.49      6.80 o 
   1   9   7       47.22       34.73      6.96 o 
   2   9   7       44.47       47.33     11.36 o 
  -7  10   7        2.29        8.09      7.75 o 
  -6  10   7       74.95       93.56      8.21 o 
  -5  10   7       47.11       58.78      7.08 o 
  -4  10   7        5.00       18.42      8.26 o 
  -3  10   7       70.77       75.73      8.57 o 
  -2  10   7        7.13       18.22      5.99 o 
  -1  10   7        7.01       12.76      5.83 o 
   0  10   7        2.45        1.82      5.83 o 
   1  10   7       58.05       64.39      8.33 o 
  -2 -15   8      144.34      166.31      9.46 o 
  -1 -15   8        8.38        6.44      3.95 o 
   0 -15   8        0.25       -1.29      4.20 o 
   1 -15   8       82.45       90.91      7.00 o 
  -4 -14   8        1.32       -0.80      4.90 o 
  -3 -14   8        1.67       -2.40      4.47 o 
  -2 -14   8       13.02        9.03      4.65 o 
  -1 -14   8       42.13       42.05      4.59 o 
   0 -14   8       95.50      102.33      6.00 o 
   1 -14   8       14.65       12.22      4.14 o 
   2 -14   8        0.63        6.37      5.34 o 
   3 -14   8       25.96       16.52      5.85 o 
   4 -14   8        0.98        5.34      5.16 o 
  -6 -13   8        0.29       -1.30      5.28 o 
  -5 -13   8       70.24       57.11      7.33 o 
  -4 -13   8        0.46        0.69      4.42 o 
  -3 -13   8       42.85       49.90      4.99 o 
  -2 -13   8       75.41       84.16      5.61 o 
  -1 -13   8       83.58       81.68      5.35 o 
   0 -13   8        6.68        7.47      3.33 o 
   1 -13   8        3.40        0.43      3.29 o 
   2 -13   8        2.03       -3.31      3.22 o 
   3 -13   8        0.60        2.84      3.29 o 
   4 -13   8       21.71       18.99      3.89 o 
   5 -13   8       49.42       62.14      7.06 o 
  -7 -12   8       67.69       57.06     10.85 o 
  -6 -12   8      140.40      136.03      7.76 o 
  -5 -12   8       27.32       20.63      5.44 o 
  -4 -12   8        0.11       -2.91      3.38 o 
  -3 -12   8       11.07       13.90      3.60 o 
  -2 -12   8       38.42       46.23      4.36 o 
  -1 -12   8        9.03       10.58      3.24 o 
   0 -12   8       26.65       30.79      3.09 o 
   1 -12   8       21.12       27.67      3.37 o 
   2 -12   8        1.99       -0.94      3.87 o 
   3 -12   8       76.07       80.99      7.06 o 
   4 -12   8        0.25        0.24      3.27 o 
   5 -12   8        0.09        1.72      4.48 o 
   6 -12   8       38.12       38.04      6.20 o 
  -8 -11   8        4.10       15.90      4.59 o 
  -7 -11   8       29.20       30.65      4.92 o 
  -6 -11   8      199.73      200.91      8.60 o 
  -5 -11   8       27.48       36.33      3.89 o 
  -4 -11   8       93.40      100.27      5.12 o 
  -3 -11   8      160.72      160.14      7.48 o 
  -2 -11   8       87.30       74.92      5.87 o 
  -1 -11   8      346.90      347.60      8.01 o 
   0 -11   8      224.27      215.49      6.87 o 
   1 -11   8       33.46       26.73      2.58 o 
   2 -11   8       11.88       12.78      3.79 o 
   3 -11   8       32.21       25.88      3.09 o 
   4 -11   8       43.53       43.73      7.14 o 
   5 -11   8       65.26       79.52      6.88 o 
   6 -11   8      176.91      194.84     10.67 o 
   7 -11   8      103.15      116.18      9.12 o 
  -9 -10   8        0.62        4.31      4.83 o 
  -8 -10   8       17.00       17.36      4.53 o 
  -7 -10   8        3.16        8.14      3.88 o 
  -6 -10   8        0.58       -2.96      3.34 o 
  -5 -10   8      121.92      117.57      5.49 o 
  -4 -10   8       86.28       78.07      4.42 o 
  -3 -10   8       99.52      102.91      5.14 o 
  -2 -10   8        0.01        0.77      2.05 o 
  -1 -10   8      537.05      474.64      8.63 o 
   0 -10   8       36.36       44.50      2.74 o 
   1 -10   8      130.33      133.48      4.82 o 
   2 -10   8        0.15        1.55      1.88 o 
   3 -10   8       32.71       29.81      3.53 o 
   4 -10   8      163.04      137.49      5.94 o 
   5 -10   8       31.12       28.06      4.48 o 
   6 -10   8       44.14       49.57      6.02 o 
   7 -10   8       26.85       22.72      5.51 o 
 -10  -9   8        9.13        7.36      4.68 o 
  -9  -9   8       26.27       33.39      5.17 o 
  -8  -9   8       22.95       24.48      4.67 o 
  -7  -9   8        0.11       -6.08      3.28 o 
  -6  -9   8        8.86        8.72      3.42 o 
  -5  -9   8      246.46      235.96      7.02 o 
  -4  -9   8        0.00       -1.48      2.09 o 
  -3  -9   8        0.02        0.95      1.77 o 
  -2  -9   8      159.04      149.25      3.92 o 
  -1  -9   8        6.53        2.39      1.74 o 
   0  -9   8      975.45      952.35     14.43 o 
   1  -9   8      208.07      159.12      4.10 o 
   2  -9   8        0.45        0.72      1.52 o 
   3  -9   8        0.39        1.82      1.64 o 
   4  -9   8       87.28       70.91      4.99 o 
   5  -9   8       19.89       19.97      3.96 o 
   6  -9   8        0.08        6.02      3.96 o 
   7  -9   8        1.43        2.93      4.48 o 
   8  -9   8       63.93       77.80      8.43 o 
 -10  -8   8        0.02       -5.13      3.81 o 
  -9  -8   8        2.75       -0.12      3.94 o 
  -8  -8   8        2.93        2.90      3.64 o 
  -7  -8   8       28.48       35.56      5.58 o 
  -6  -8   8        1.16        2.78      3.18 o 
  -5  -8   8       36.47       32.10      3.14 o 
  -4  -8   8       41.63       36.44      2.78 o 
  -3  -8   8       41.47       37.09      2.35 o 
  -2  -8   8       64.64       68.71      2.67 o 
  -1  -8   8       64.71       68.14      4.12 o 
   0  -8   8       74.63       70.50      2.41 o 
   1  -8   8      173.57      160.42     11.02 o 
   2  -8   8      110.68       88.81      9.29 o 
   4  -8   8       25.61       18.76      2.93 o 
   5  -8   8        2.13        1.72      3.27 o 
   6  -8   8        0.58       -1.72      3.79 o 
   7  -8   8        0.57        1.20      4.65 o 
   8  -8   8       40.61       33.22      6.88 o 
 -11  -7   8       14.76       19.17      4.86 o 
 -10  -7   8       19.02       17.37      4.48 o 
  -9  -7   8        0.46       -2.49      3.69 o 
  -8  -7   8        2.10        5.49      3.53 o 
  -7  -7   8      314.53      309.91      9.80 o 
  -6  -7   8       13.06       11.68      2.76 o 
  -5  -7   8      260.08      269.61      7.05 o 
  -4  -7   8      166.62      195.28      6.02 o 
  -3  -7   8        2.03        0.22      1.54 o 
  -2  -7   8      182.83      171.78      3.87 o 
  -1  -7   8      899.67      873.66     11.92 o 
   0  -7   8      179.79      178.27      5.50 o 
   1  -7   8     1085.33     1057.85     37.01 o 
   2  -7   8        4.70        3.10      5.51 o 
   3  -7   8       28.23       22.38      2.75 o 
   4  -7   8       17.82       12.08      2.32 o 
   5  -7   8        7.06        8.86      2.68 o 
   6  -7   8        7.51        2.75      3.04 o 
   7  -7   8        0.27       -1.08      3.28 o 
   8  -7   8        1.61        2.97      3.83 o 
 -11  -6   8       18.11       19.36      4.84 o 
 -10  -6   8       96.60       89.71      6.81 o 
  -9  -6   8       85.77       75.27      5.96 o 
  -8  -6   8      163.69      147.24      7.28 o 
  -7  -6   8      220.27      220.53      6.71 o 
  -6  -6   8      203.88      202.28      6.20 o 
  -5  -6   8       78.62       92.18      6.44 o 
  -4  -6   8       38.42       43.99      2.72 o 
  -3  -6   8        0.79        2.51      2.11 o 
  -2  -6   8       94.28       81.41      2.68 o 
  -1  -6   8      115.40      103.97      3.07 o 
   0  -6   8      150.66      133.91      4.25 o 
   1  -6   8      950.87      931.86     33.22 o 
   2  -6   8      332.50      272.30     14.11 o 
   3  -6   8      265.98      238.77      6.05 o 
   4  -6   8      454.16      398.03     10.40 o 
   5  -6   8        5.24        3.66      2.61 o 
   6  -6   8       10.64        6.09      2.54 o 
   7  -6   8        0.62        4.82      3.53 o 
   8  -6   8       52.99       58.95      5.89 o 
   9  -6   8       23.30       27.88      7.40 o 
 -11  -5   8       33.12       38.30     13.53 o 
 -10  -5   8       58.87       57.64      7.62 o 
  -9  -5   8        1.15        0.35      3.93 o 
  -8  -5   8        0.02       -0.77      2.25 o 
  -7  -5   8        1.54        1.16      2.12 o 
  -6  -5   8      150.68      161.00      5.92 o 
  -5  -5   8      258.13      255.12     10.63 o 
  -4  -5   8      111.63      112.82      3.76 o 
  -3  -5   8      341.59      363.92      8.77 o 
  -2  -5   8      550.19      550.10      9.08 o 
  -1  -5   8      156.51      168.56      3.76 o 
   0  -5   8       62.17       62.41      2.51 o 
   1  -5   8       69.32       74.70      3.13 o 
   2  -5   8      261.36      256.50      4.92 o 
   3  -5   8      275.18      253.18      5.28 o 
   4  -5   8      380.33      398.56      8.78 o 
   5  -5   8       93.22       83.37      4.15 o 
   6  -5   8       40.39       35.01      3.38 o 
   7  -5   8        5.98       15.45      8.43 o 
   8  -5   8       78.36       81.24      6.69 o 
   9  -5   8       49.77       63.96      6.69 o 
 -12  -4   8       12.65        5.25      4.42 o 
 -11  -4   8      175.46      184.11     10.66 o 
 -10  -4   8       36.75       31.63      5.47 o 
  -9  -4   8        2.28        4.04      2.96 o 
  -8  -4   8        5.95        4.24      2.45 o 
  -7  -4   8       13.87       11.15      2.40 o 
  -6  -4   8      268.68      251.61      5.96 o 
  -5  -4   8       27.38       29.00      2.92 o 
  -4  -4   8       15.62       16.22      2.65 o 
  -3  -4   8      220.16      222.63      4.42 o 
  -2  -4   8       31.28       47.36      2.93 o 
  -1  -4   8       60.16       47.69      2.69 o 
   0  -4   8       10.64       12.31      1.75 o 
   1  -4   8     1095.55     1093.18     17.58 o 
   2  -4   8      599.62      574.93     18.33 o 
   3  -4   8       54.51       50.89      2.59 o 
   4  -4   8        2.82        2.46      1.90 o 
   5  -4   8     1765.64     1730.04     32.16 o 
   6  -4   8       19.47       19.74      4.01 o 
   7  -4   8        1.35        1.81      3.83 o 
   8  -4   8        1.69       -1.82      4.17 o 
   9  -4   8       31.77       32.15      6.63 o 
 -12  -3   8        0.74       -1.76      3.65 o 
 -11  -3   8       44.16       41.20      4.53 o 
 -10  -3   8       17.28       17.07      3.46 o 
  -9  -3   8       93.37       89.13      5.62 o 
  -8  -3   8       91.09       92.63      4.89 o 
  -7  -3   8       52.71       55.31      3.80 o 
  -6  -3   8      509.72      487.54     11.25 o 
  -5  -3   8      330.62      337.85      7.83 o 
  -4  -3   8        5.88        5.95      2.17 o 
  -3  -3   8       79.21       82.76      3.15 o 
  -2  -3   8       26.42       32.88      1.82 o 
  -1  -3   8       55.54       62.12      2.79 o 
   0  -3   8      278.16      278.27      7.11 o 
   1  -3   8       63.14       62.38      3.05 o 
   2  -3   8       41.13       38.90      3.58 o 
   3  -3   8      687.16      709.04     12.55 o 
   4  -3   8      170.44      176.97      5.29 o 
   5  -3   8       47.40       49.93      4.39 o 
   6  -3   8       80.04       88.86      7.14 o 
   7  -3   8      373.63      382.51     13.14 o 
   8  -3   8        1.61        0.33      4.50 o 
   9  -3   8       26.61       26.69      5.78 o 
 -12  -2   8       30.15       29.13      4.47 o 
 -11  -2   8        0.48       -2.00      3.16 o 
 -10  -2   8       24.78       24.79      3.79 o 
  -9  -2   8       38.48       43.88      4.07 o 
  -8  -2   8       83.43       77.21      4.46 o 
  -7  -2   8      118.29      105.48      4.66 o 
  -6  -2   8      174.74      134.71      4.92 o 
  -5  -2   8        2.20        1.55      2.28 o 
  -4  -2   8       97.02       93.96      3.13 o 
  -3  -2   8      221.78      241.47      6.67 o 
  -2  -2   8     1483.25     1546.29     22.27 o 
  -1  -2   8        0.36        2.12      1.23 o 
   0  -2   8      172.36      164.14      3.93 o 
   1  -2   8        9.82        9.09      2.00 o 
   2  -2   8      193.66      175.70      4.75 o 
   3  -2   8       58.04       57.84      3.19 o 
   4  -2   8      134.20      146.22      4.99 o 
   5  -2   8      395.14      407.74     12.96 o 
   6  -2   8       18.70       17.28      4.17 o 
   7  -2   8        1.67       -2.36      4.20 o 
   8  -2   8      148.67      155.40      9.61 o 
 -12  -1   8       15.79       11.82      3.95 o 
 -11  -1   8       78.76       75.62      5.21 o 
 -10  -1   8       71.82       73.11      4.84 o 
  -9  -1   8       18.21       17.13      5.39 o 
  -8  -1   8        6.49        7.46      2.77 o 
  -7  -1   8      413.38      370.99      8.71 o 
  -6  -1   8        9.98        7.53      3.65 o 
  -5  -1   8      923.27      910.82     18.55 o 
  -4  -1   8        0.02        0.59      2.07 o 
  -3  -1   8      128.36      139.11      3.38 o 
  -2  -1   8      374.05      367.71      5.75 o 
  -1  -1   8      247.68      272.74      8.38 o 
   0  -1   8       24.03       29.09      1.89 o 
   1  -1   8      100.99      102.29      3.45 o 
   2  -1   8      129.77      123.61      4.28 o 
   3  -1   8      118.00      121.00      7.11 o 
   4  -1   8      108.20      120.40      5.62 o 
   5  -1   8      156.24      150.56     12.74 o 
   6  -1   8      196.85      205.50      9.55 o 
   7  -1   8       27.08       33.16     14.37 o 
   8  -1   8       15.32       20.31      7.75 o 
 -12   0   8        0.60       -1.48      4.13 o 
 -11   0   8        0.01        1.29      3.80 o 
 -10   0   8       78.51       87.36      5.71 o 
  -9   0   8       13.17       13.95      3.13 o 
  -8   0   8      321.69      304.03      8.10 o 
  -7   0   8      168.04      152.17      6.98 o 
  -6   0   8       38.16       37.23      2.78 o 
  -5   0   8      597.50      528.01     12.10 o 
  -4   0   8       86.13       93.58      4.46 o 
  -3   0   8        0.00       -0.05      1.25 o 
  -2   0   8        0.01        0.00      1.48 o 
  -1   0   8      135.91      151.54      3.82 o 
   0   0   8      383.81      397.36      7.34 o 
   1   0   8      120.85      124.64      5.54 o 
   2   0   8      130.87      142.38      4.73 o 
   3   0   8       14.45       16.57      3.10 o 
   4   0   8       13.04       15.40      3.32 o 
   5   0   8       95.37      103.95      7.34 o 
   6   0   8      148.29      149.63     10.16 o 
   7   0   8       34.29       29.60      8.09 o 
   8   0   8        0.01        7.92      7.92 o 
 -12   1   8        1.91        3.47      6.52 o 
 -11   1   8        3.49        2.07      5.07 o 
 -10   1   8       34.06       33.96      4.81 o 
  -9   1   8       98.23       95.04      6.22 o 
  -8   1   8      207.77      206.20      9.99 o 
  -7   1   8      109.23      111.79      7.25 o 
  -6   1   8     1892.35     1822.37     30.02 o 
  -5   1   8       18.83       20.32      2.27 o 
  -4   1   8        1.13        1.33      1.85 o 
  -3   1   8        0.38       -1.11      6.88 o 
  -2   1   8      129.51      126.91      4.45 o 
  -1   1   8      274.16      293.68      6.26 o 
   0   1   8      214.80      204.62      9.69 o 
   1   1   8       44.48       43.06      4.68 o 
   2   1   8        0.17       -3.51      2.42 o 
   3   1   8        3.37        3.05      2.85 o 
   4   1   8        1.68       -4.11      2.83 o 
   5   1   8        6.03       -1.55      4.91 o 
   6   1   8       17.23       17.38      7.75 o 
   7   1   8        1.20       -2.07      6.71 o 
   8   1   8       14.88        0.00      7.57 o 
 -12   2   8        0.18       -1.83      4.07 o 
 -11   2   8       13.00        6.27      4.29 o 
 -10   2   8        0.06       -0.48      3.74 o 
  -9   2   8      340.05      331.17     16.83 o 
  -8   2   8      473.60      439.30     12.25 o 
  -7   2   8      202.35      210.96      7.83 o 
  -6   2   8      438.01      379.74     10.52 o 
  -5   2   8      260.57      248.03      8.01 o 
  -4   2   8      561.86      540.17     11.10 o 
  -3   2   8      466.13      445.93     14.49 o 
  -2   2   8        0.00       -1.35      1.75 o 
  -1   2   8      135.49      149.35      6.71 o 
   0   2   8        1.55        0.90      1.90 o 
   1   2   8       82.33       82.10      4.97 o 
   2   2   8      119.40      129.15      5.63 o 
   3   2   8        0.61        3.06      3.52 o 
   4   2   8       54.73       67.38      8.18 o 
   5   2   8        4.53       -7.75      6.20 o 
   6   2   8        0.29       -4.48      6.54 o 
   7   2   8        8.71       18.76      8.26 o 
 -12   3   8       79.20       92.49      8.99 o 
 -11   3   8        3.45       -0.25      4.44 o 
 -10   3   8       33.89       34.74      6.65 o 
  -9   3   8        0.26       -1.68      3.42 o 
  -8   3   8       16.05       16.12      3.80 o 
  -7   3   8       66.16       53.87      4.95 o 
  -6   3   8      291.63      290.32      9.07 o 
  -5   3   8       28.22       23.12      3.35 o 
  -4   3   8       31.60       24.67      3.57 o 
  -3   3   8     1039.35     1031.76     27.28 o 
  -2   3   8      899.76      888.61     14.53 o 
  -1   3   8        2.83        6.81      2.40 o 
   0   3   8       55.20       49.76      3.84 o 
   1   3   8        3.99        3.18      3.00 o 
   2   3   8      155.55      152.23      6.80 o 
   3   3   8        8.22        3.61      5.85 o 
   4   3   8        3.91       -7.92      5.68 o 
   5   3   8        0.08       -5.68      6.20 o 
   6   3   8        2.44       -2.07      6.71 o 
   7   3   8       65.96       84.86     12.22 o 
 -11   4   8       13.52       11.37      9.38 o 
 -10   4   8       11.87       18.45      4.65 o 
  -9   4   8       12.05        5.79      3.84 o 
  -8   4   8       25.08       23.75      4.34 o 
  -7   4   8       79.27       92.34      7.89 o 
  -6   4   8        2.29       -1.44      3.11 o 
  -5   4   8        6.33        1.34      3.34 o 
  -4   4   8      263.49      264.10      8.67 o 
  -3   4   8      218.28      192.20      7.37 o 
  -2   4   8        1.25       -0.14      2.34 o 
  -1   4   8      121.36      123.01      5.16 o 
   0   4   8     1227.97     1188.05     20.97 o 
   1   4   8        0.67       -1.71      2.80 o 
   2   4   8       87.76       91.40     10.67 o 
   3   4   8        1.90        2.24      6.02 o 
   4   4   8       93.11      111.53     12.39 o 
   5   4   8       43.75       37.69      9.47 o 
   6   4   8       12.96       29.78      9.29 o 
 -11   5   8      165.01      198.59     11.28 o 
 -10   5   8       13.37       14.91      4.39 o 
  -9   5   8        5.32        3.12      3.70 o 
  -8   5   8        1.56        2.49      4.77 o 
  -7   5   8       40.21       46.35      4.86 o 
  -6   5   8      299.06      269.68      9.47 o 
  -5   5   8      337.18      348.86     14.92 o 
  -4   5   8        4.45        5.01      3.34 o 
  -3   5   8       37.09       41.54      4.48 o 
  -2   5   8        9.51        7.32      2.88 o 
  -1   5   8        0.10        3.20      2.79 o 
   0   5   8       10.34       11.73      3.41 o 
   1   5   8       40.20       38.40      5.65 o 
   2   5   8      129.08      129.09     13.25 o 
   3   5   8        8.96       16.18      8.43 o 
   4   5   8        0.70       -3.61      7.40 o 
   5   5   8        0.07        6.37      8.61 o 
 -10   6   8       55.73       54.67      6.95 o 
  -9   6   8       34.62       50.76     10.14 o 
  -8   6   8        0.01        0.20      3.80 o 
  -7   6   8        0.82        4.67      3.89 o 
  -6   6   8        9.93        7.25      3.82 o 
  -5   6   8      199.28      197.20      8.17 o 
  -4   6   8       83.04       76.82      5.89 o 
  -3   6   8       63.86       69.46      5.49 o 
  -2   6   8        0.34       -1.61      3.25 o 
  -1   6   8       51.39       57.41      4.27 o 
   0   6   8       14.12        7.13      4.80 o 
   1   6   8        1.32        3.24      4.78 o 
   2   6   8        2.90        9.98      8.09 o 
   3   6   8        2.68        9.64      8.43 o 
   4   6   8        0.81       11.53      8.43 o 
   5   6   8       17.31       14.29      9.64 o 
  -9   7   8        8.80        4.45      4.96 o 
  -8   7   8      142.19      138.46      7.89 o 
  -7   7   8        0.03       -1.78      4.52 o 
  -6   7   8        9.83       10.46      7.52 o 
  -5   7   8        2.19        0.04      3.53 o 
  -4   7   8      399.82      382.94     12.83 o 
  -3   7   8      268.75      278.13     13.31 o 
  -2   7   8       21.60       24.87      3.79 o 
  -1   7   8        4.29       11.92      5.02 o 
   0   7   8       11.62       15.95      5.09 o 
   1   7   8        7.99        7.92      7.75 o 
   2   7   8        1.98       -4.13      7.75 o 
   3   7   8       12.17       13.94      9.12 o 
   4   7   8       12.18        2.93      8.78 o 
  -8   8   8        0.03       -2.84      4.56 o 
  -7   8   8       41.73       44.07      5.76 o 
  -6   8   8       23.88       21.03      4.74 o 
  -5   8   8        0.46        6.22      3.95 o 
  -4   8   8        8.13        2.82      3.87 o 
  -3   8   8       52.31       50.55      9.68 o 
  -2   8   8      117.58      120.84      9.61 o 
  -1   8   8      130.56      159.76     17.04 o 
   0   8   8      140.73      135.22      9.92 o 
   1   8   8        0.00       -4.48      8.09 o 
   2   8   8       63.78       94.84     13.77 o 
  -7   9   8      101.89      113.03      9.14 o 
  -6   9   8        0.13        3.81      4.68 o 
  -5   9   8        0.01       -4.57      3.73 o 
  -4   9   8        3.47        3.30      4.19 o 
  -3   9   8       28.05       38.37      6.98 o 
  -2   9   8        9.68       10.40      7.06 o 
  -1   9   8       71.55       55.28     12.65 o 
   0   9   8      100.13      109.73      9.89 o 
   1   9   8        7.26       12.22      9.47 o 
  -5  10   8        7.26        4.97      5.20 o 
  -4  10   8        1.38        8.43      8.26 o 
  -3  10   8        4.76        4.45      9.47 o 
  -2  10   8       84.53       79.05      8.94 o 
  -1 -15   9        2.54        6.73      3.78 o 
   0 -15   9        0.40        1.14      5.08 o 
  -4 -14   9        5.93       13.55      4.27 o 
  -3 -14   9        0.26        2.79      3.68 o 
  -2 -14   9        2.63        0.11      3.63 o 
  -1 -14   9       85.63       79.48      5.54 o 
   0 -14   9        0.01        2.85      4.73 o 
   1 -14   9       10.67       11.36      5.51 o 
   2 -14   9       50.09       56.11      7.06 o 
   3 -14   9       34.86       41.48      6.37 o 
  -6 -13   9       46.27       51.91     13.94 o 
  -5 -13   9        0.17       -0.80      5.16 o 
  -4 -13   9       16.50       20.00      4.88 o 
  -3 -13   9        0.53        1.88      3.63 o 
  -2 -13   9        3.71        3.22      3.39 o 
  -1 -13   9        0.50       -1.83      3.08 o 
   0 -13   9        0.06        1.07      3.01 o 
   1 -13   9       21.34       14.04      3.61 o 
   2 -13   9        2.77        0.05      2.98 o 
   3 -13   9        0.60        2.14      3.10 o 
   4 -13   9        2.86        1.47      3.16 o 
   5 -13   9      250.39      270.57     12.91 o 
  -7 -12   9        5.08        6.89      6.81 o 
  -6 -12   9       27.87       27.26      4.88 o 
  -5 -12   9       42.02       38.52      4.94 o 
  -4 -12   9      169.05      157.30      7.26 o 
  -3 -12   9        5.85        5.84      3.53 o 
  -2 -12   9        0.00       -2.33      3.06 o 
  -1 -12   9       29.14       30.78      3.17 o 
   0 -12   9       43.68       47.50      3.25 o 
   1 -12   9       27.66       26.75      3.47 o 
   2 -12   9       28.90       30.72      3.47 o 
   3 -12   9       20.98       19.20      3.10 o 
   4 -12   9       86.93      108.05      5.34 o 
   5 -12   9       14.46        5.68      4.30 o 
  -8 -11   9        0.93       -6.80      3.81 o 
  -7 -11   9       33.87       34.38      5.02 o 
  -6 -11   9       22.34       31.63      4.70 o 
  -5 -11   9        4.58        3.43      3.07 o 
  -4 -11   9       60.94       68.48      6.97 o 
  -3 -11   9       46.16       35.89      3.46 o 
  -2 -11   9       32.29       30.44      2.78 o 
  -1 -11   9       43.57       47.85      3.21 o 
   0 -11   9       50.11       57.46      3.17 o 
   1 -11   9        6.97        3.53      2.37 o 
   2 -11   9       21.71       19.80      3.01 o 
   3 -11   9       48.78       41.93      3.16 o 
   4 -11   9        7.58        4.01      2.43 o 
   5 -11   9       35.69       42.69      4.99 o 
   6 -11   9        0.08       -1.20      3.96 o 
  -9 -10   9        4.42        6.34      4.33 o 
  -8 -10   9       26.43       33.76      5.06 o 
  -7 -10   9       10.34       11.82      4.03 o 
  -6 -10   9       16.25       12.72      3.77 o 
  -5 -10   9      461.89      460.50     10.64 o 
  -4 -10   9        0.12       -1.23      2.21 o 
  -3 -10   9       31.58       30.32      3.83 o 
  -2 -10   9      333.72      325.48      6.84 o 
  -1 -10   9       24.27       18.01      2.19 o 
   0 -10   9       32.80       40.34      2.38 o 
   1 -10   9       36.03       30.58      2.67 o 
   2 -10   9       30.39       22.56      2.25 o 
   3 -10   9        0.24       -2.35      1.69 o 
   4 -10   9        5.52        2.75      2.75 o 
   5 -10   9        0.02        1.20      3.27 o 
   6 -10   9        5.03        5.34      4.13 o 
   7 -10   9      112.47      116.35      8.61 o 
 -10  -9   9        0.85        2.64      4.41 o 
  -9  -9   9        0.28        0.66      4.05 o 
  -8  -9   9       46.92       33.39      4.93 o 
  -7  -9   9        3.17        3.99      3.71 o 
  -6  -9   9      147.94      140.77      7.14 o 
  -5  -9   9        8.53        7.06      2.84 o 
  -4  -9   9        1.65       -0.58      3.12 o 
  -3  -9   9      145.29      133.50      4.38 o 
  -2  -9   9       90.24       94.65      3.64 o 
  -1  -9   9      406.51      389.64      7.73 o 
   0  -9   9       94.74       81.05      2.85 o 
   1  -9   9        1.99       -3.27      4.82 o 
   4  -9   9      118.90      102.58      5.68 o 
   5  -9   9       11.62       12.91      3.61 o 
   6  -9   9      239.82      251.98     11.70 o 
   7  -9   9       64.30       61.62      6.88 o 
 -10  -8   9       22.41       23.38      4.98 o 
  -9  -8   9        0.04       -3.49      4.11 o 
  -8  -8   9        2.35       -1.40      3.54 o 
  -7  -8   9        7.03        5.47      3.60 o 
  -6  -8   9      285.55      289.22      7.81 o 
  -5  -8   9        7.30        8.18      2.71 o 
  -4  -8   9      982.12      968.57     15.47 o 
  -3  -8   9        9.80        9.98      1.86 o 
  -2  -8   9        0.41        1.45      1.54 o 
  -1  -8   9       32.37       32.99      2.06 o 
   0  -8   9        0.63        1.28      1.15 o 
   1  -8   9       35.63       36.49      7.23 o 
   2  -8   9        2.47        2.41      5.85 o 
   4  -8   9        0.56        1.03      2.41 o 
   5  -8   9       35.62       39.24      4.65 o 
   6  -8   9        4.36        2.75      4.13 o 
   7  -8   9       35.23       37.01      6.20 o 
   8  -8   9       60.19       68.50      8.26 o 
 -11  -7   9        4.22        1.53      4.33 o 
 -10  -7   9        0.25       -2.31      3.77 o 
  -9  -7   9       68.48       53.37      5.49 o 
  -8  -7   9       85.66       87.41      6.01 o 
  -7  -7   9        5.89        4.12      2.83 o 
  -6  -7   9        0.18       -1.68      3.70 o 
  -5  -7   9        0.29        4.49      2.50 o 
  -4  -7   9      708.87      668.92     11.43 o 
  -3  -7   9        0.03       -0.63      1.75 o 
  -2  -7   9      143.33      129.38      5.50 o 
  -1  -7   9        6.16        5.43      2.00 o 
   0  -7   9        3.67        3.77      1.67 o 
   1  -7   9      485.89      431.33     19.28 o 
   2  -7   9      212.95      185.20     12.74 o 
   3  -7   9        0.99        0.23      1.95 o 
   4  -7   9        2.67        3.27      2.58 o 
   5  -7   9        0.22        3.00      4.30 o 
   6  -7   9      105.44      101.68      6.97 o 
   7  -7   9      122.13      139.25     10.50 o 
   8  -7   9       10.06       13.43      5.68 o 
 -11  -6   9        8.23        7.25      4.40 o 
 -10  -6   9        0.01        2.20      4.10 o 
  -9  -6   9        2.86       -0.84      3.77 o 
  -8  -6   9       44.30       50.51      4.92 o 
  -7  -6   9       29.98       25.89      3.25 o 
  -6  -6   9       19.51       18.77      2.98 o 
  -5  -6   9       29.97       29.94      3.28 o 
  -4  -6   9      184.68      184.16      5.01 o 
  -3  -6   9      371.73      395.40      7.46 o 
  -2  -6   9     1009.40      952.92     14.55 o 
  -1  -6   9      134.05      130.11      3.60 o 
   0  -6   9      271.40      250.01      6.07 o 
   1  -6   9      330.33      326.76      7.46 o 
   2  -6   9       31.07       24.31      2.67 o 
   3  -6   9       16.06       12.45      1.56 o 
   4  -6   9       15.85       14.47      2.14 o 
   5  -6   9       66.21       56.14      3.54 o 
   6  -6   9       44.78       43.60      6.15 o 
   7  -6   9       11.10        8.37      4.48 o 
   8  -6   9        2.47        4.30      4.14 o 
 -11  -5   9       19.97       16.42      5.98 o 
 -10  -5   9       14.29       19.23      4.34 o 
  -9  -5   9        1.37        3.00      3.11 o 
  -8  -5   9      352.57      328.75      8.71 o 
  -7  -5   9      368.56      344.65      8.66 o 
  -6  -5   9        1.04        0.99      2.50 o 
  -5  -5   9        1.37       -0.80      2.31 o 
  -4  -5   9        8.75        7.26      2.05 o 
  -3  -5   9       83.83      100.52      3.66 o 
  -2  -5   9       16.51       18.90      2.42 o 
  -1  -5   9     1119.04     1111.47     16.49 o 
   0  -5   9     2459.00     2377.94     40.89 o 
   1  -5   9        0.03        0.56      1.11 o 
   2  -5   9     1225.18     1155.36     18.53 o 
   3  -5   9      895.31      884.11     14.90 o 
   4  -5   9       68.35       65.18      3.23 o 
   5  -5   9      212.39      206.27     10.69 o 
   6  -5   9        1.22        2.28      3.33 o 
   7  -5   9       24.75       19.14      4.62 o 
   8  -5   9       10.25       16.21      9.47 o 
 -11  -4   9        0.19        1.57      3.90 o 
 -10  -4   9       65.95       72.45      4.99 o 
  -9  -4   9       92.68       90.20      5.15 o 
  -8  -4   9        4.84        3.86      2.88 o 
  -7  -4   9        3.59        4.52      2.68 o 
  -6  -4   9        3.26        1.34      2.38 o 
  -5  -4   9       66.26       62.35      3.84 o 
  -4  -4   9        1.77        0.96      1.83 o 
  -3  -4   9       31.87       40.71      2.62 o 
  -2  -4   9      165.11      158.57      4.77 o 
  -1  -4   9       22.23       19.61      1.91 o 
   0  -4   9       10.15       14.67      1.60 o 
   1  -4   9      207.75      211.11      4.42 o 
   2  -4   9      584.62      578.36     10.41 o 
   3  -4   9       77.21       74.17      3.60 o 
   4  -4   9      280.35      264.46      6.53 o 
   5  -4   9      145.99      146.02      6.99 o 
   6  -4   9       27.47       28.90      4.56 o 
   7  -4   9       23.55       23.29      8.61 o 
   8  -4   9       51.13       53.31      6.45 o 
 -12  -3   9        4.74        6.26      4.40 o 
 -11  -3   9        0.07        0.76      5.25 o 
 -10  -3   9       59.02       68.32      5.77 o 
  -9  -3   9       40.64       41.66      3.89 o 
  -8  -3   9        1.33        2.44      2.63 o 
  -7  -3   9        2.05        1.83      2.16 o 
  -6  -3   9       16.59       19.94      2.60 o 
  -5  -3   9       56.47       58.11      6.38 o 
  -4  -3   9      337.05      339.63      6.86 o 
  -3  -3   9       45.26       32.32      2.72 o 
  -2  -3   9      173.69      177.20      6.41 o 
  -1  -3   9       20.25       16.81      1.80 o 
   0  -3   9        5.64        3.41      1.56 o 
   1  -3   9      799.20      805.79     12.38 o 
   2  -3   9      174.39      157.19      4.56 o 
   3  -3   9       31.54       31.83      2.68 o 
   4  -3   9       75.82       67.94      3.74 o 
   5  -3   9        6.07        6.14      3.58 o 
   6  -3   9      420.23      407.42     13.39 o 
   7  -3   9       32.96       37.77     12.48 o 
   8  -3   9        0.66        2.14      6.88 o 
 -12  -2   9       20.77       19.88      4.97 o 
 -11  -2   9       28.40       29.80      5.20 o 
 -10  -2   9       61.43       64.96      7.55 o 
  -9  -2   9        0.85        0.48      4.35 o 
  -8  -2   9        0.38        2.96      2.59 o 
  -7  -2   9        1.02       -3.73      3.50 o 
  -6  -2   9        0.25        0.10      2.12 o 
  -5  -2   9      419.30      396.20      7.86 o 
  -4  -2   9       75.09       86.22      3.19 o 
  -3  -2   9      134.49      146.58      4.33 o 
  -2  -2   9      144.93      138.07      3.67 o 
  -1  -2   9      387.37      387.00      7.09 o 
   0  -2   9      121.91      121.00      3.70 o 
   1  -2   9      295.34      296.14      6.00 o 
   2  -2   9      134.98      143.99      5.71 o 
   3  -2   9        8.18        5.27      2.25 o 
   4  -2   9       42.09       43.96      4.08 o 
   5  -2   9        6.72       12.38      4.13 o 
   6  -2   9      182.88      157.33      8.46 o 
   7  -2   9        2.71        2.53      5.42 o 
   8  -2   9       38.66       39.85      6.39 o 
 -12  -1   9       17.85        2.50      8.62 o 
 -11  -1   9      117.80      122.55      8.00 o 
 -10  -1   9       18.30        9.86      3.37 o 
  -9  -1   9       23.71       27.93      3.61 o 
  -8  -1   9      136.73      129.87      5.56 o 
  -7  -1   9       43.80       40.95      3.58 o 
  -6  -1   9       76.67       80.60      4.10 o 
  -5  -1   9      300.32      261.96      6.73 o 
  -4  -1   9       38.07       36.36      2.39 o 
  -3  -1   9      630.59      659.04      9.31 o 
  -2  -1   9        5.26        4.65      2.01 o 
  -1  -1   9      131.15      150.70      4.86 o 
   0  -1   9        0.38        0.54      1.75 o 
   1  -1   9      459.99      448.13      8.21 o 
   2  -1   9      166.72      177.47      9.64 o 
   3  -1   9       45.83       46.73      4.00 o 
   4  -1   9       28.08       28.00      3.76 o 
   5  -1   9        9.52       11.10      4.24 o 
   6  -1   9       17.90       14.96      4.82 o 
   7  -1   9        4.51        5.86      4.93 o 
 -12   0   9       88.25       93.56      7.31 o 
 -11   0   9      222.52      246.20      9.97 o 
 -10   0   9        0.59       -1.69      3.61 o 
  -9   0   9      303.41      311.62      8.52 o 
  -8   0   9      215.44      204.64      6.64 o 
  -7   0   9      153.25      166.48      8.05 o 
  -6   0   9      236.78      209.37      8.97 o 
  -5   0   9      204.05      198.21      5.19 o 
  -4   0   9        0.14        2.44      1.75 o 
  -3   0   9      249.05      254.27      5.87 o 
  -2   0   9       14.47        9.08      2.40 o 
  -1   0   9        3.27        0.97      2.20 o 
   0   0   9      179.81      186.41      5.63 o 
   1   0   9      140.02      129.94      4.84 o 
   2   0   9      100.47      107.65      5.42 o 
   3   0   9      233.41      219.60      7.40 o 
   4   0   9        2.73        0.44      3.22 o 
   5   0   9        6.38        6.79      5.68 o 
   6   0   9        9.22        1.84      4.74 o 
   7   0   9      120.38      123.58     12.91 o 
 -12   1   9       43.98       39.90      5.93 o 
 -11   1   9        8.70       11.78      4.53 o 
 -10   1   9      319.31      302.82     10.73 o 
  -9   1   9      133.22      148.74      7.47 o 
  -8   1   9       15.30       17.82      3.86 o 
  -7   1   9      330.95      317.61      9.91 o 
  -6   1   9       29.03       28.21      3.84 o 
  -5   1   9      308.58      306.54      6.70 o 
  -4   1   9      380.06      371.31      8.63 o 
  -3   1   9      301.86      296.84      6.69 o 
  -2   1   9       25.67       27.36      2.60 o 
  -1   1   9       67.52       60.79      3.73 o 
   0   1   9       59.36       72.31      3.98 o 
   1   1   9       40.90       39.43      3.35 o 
   2   1   9      118.94      134.51      6.31 o 
   3   1   9       50.04       41.42      4.18 o 
   4   1   9       32.98       41.54      5.63 o 
   5   1   9       48.78       43.03      8.95 o 
   6   1   9       19.27       18.42      8.09 o 
   7   1   9        0.03       -4.48      7.06 o 
 -11   2   9        0.41       -0.04      6.50 o 
 -10   2   9       43.06       52.88      5.63 o 
  -9   2   9       80.97       81.44      6.16 o 
  -8   2   9      189.57      193.33      8.09 o 
  -7   2   9      213.09      198.83      8.00 o 
  -6   2   9      352.29      348.23     10.26 o 
  -5   2   9     1984.22     1913.29     31.92 o 
  -4   2   9      127.36      132.93     12.10 o 
  -3   2   9       18.70       20.09      2.47 o 
  -2   2   9        0.19        4.14      2.09 o 
  -1   2   9      190.20      190.95      5.34 o 
   0   2   9        2.72        0.05      2.76 o 
   1   2   9       14.31       19.15      3.40 o 
   2   2   9       95.50       99.05      5.63 o 
   3   2   9        0.41       -5.03      3.94 o 
   4   2   9       20.36       14.63      7.57 o 
   5   2   9       61.87       48.71      9.81 o 
   6   2   9      199.85      198.46     15.66 o 
 -11   3   9        4.64        4.07      4.25 o 
 -10   3   9       42.89       40.33      6.49 o 
  -9   3   9      192.36      213.37      9.00 o 
  -8   3   9       73.04       86.61      6.09 o 
  -7   3   9        8.28        8.39      3.60 o 
  -6   3   9       96.18       99.97      9.40 o 
  -5   3   9      741.54      724.42     17.15 o 
  -4   3   9      352.87      343.27     10.03 o 
  -3   3   9      258.02      246.58      7.45 o 
  -2   3   9        9.28        6.18      2.53 o 
  -1   3   9       17.24       16.81      2.85 o 
   0   3   9       27.00       37.77      4.20 o 
   1   3   9       44.50       38.98      5.02 o 
   2   3   9       15.38       22.03      6.88 o 
   3   3   9      315.93      339.42     18.76 o 
   4   3   9      138.25      135.80     13.43 o 
   5   3   9       25.50       28.74      8.78 o 
   6   3   9        0.62        6.37      7.57 o 
 -11   4   9       43.81       46.40      5.89 o 
 -10   4   9       31.42       26.60      8.50 o 
  -9   4   9      126.05      120.65      7.40 o 
  -8   4   9       70.56       69.16      5.73 o 
  -7   4   9       19.45       27.89      4.46 o 
  -6   4   9       14.46        9.46      3.68 o 
  -5   4   9        0.25       -3.78      3.12 o 
  -4   4   9       58.34       61.04      5.16 o 
  -3   4   9       97.52      102.83      6.75 o 
  -2   4   9      119.31      101.46      5.56 o 
  -1   4   9       24.09       29.85      3.41 o 
   0   4   9       47.55       51.74      5.66 o 
   1   4   9       14.92       14.46      6.88 o 
   2   4   9       48.11       51.98      8.78 o 
   3   4   9        9.48       12.74      7.40 o 
   4   4   9        2.45       11.88      7.23 o 
   5   4   9        7.30        3.96      8.09 o 
 -10   5   9        0.63       -6.58      3.92 o 
  -9   5   9        2.81        1.56      4.05 o 
  -8   5   9        9.92        7.64      3.99 o 
  -7   5   9        3.09        3.92      3.69 o 
  -6   5   9        0.00       -2.50      3.43 o 
  -5   5   9       14.52        8.63      3.60 o 
  -4   5   9       45.47       43.21      4.86 o 
  -3   5   9        5.20        0.35      3.39 o 
  -2   5   9       79.56       74.28      4.86 o 
  -1   5   9       25.44       26.97      4.02 o 
   0   5   9       14.56        6.37      7.40 o 
   1   5   9        5.52        4.82      7.40 o 
   2   5   9        0.05       -1.03      7.06 o 
   3   5   9       33.42       46.82     10.16 o 
   4   5   9        0.64       -8.61      7.40 o 
 -10   6   9       60.50       69.23      7.71 o 
  -9   6   9       46.19       54.50      6.11 o 
  -8   6   9        1.27        5.95      4.04 o 
  -7   6   9       24.82       27.58      4.67 o 
  -6   6   9       33.90       31.67      4.90 o 
  -5   6   9        1.64        0.65      3.64 o 
  -4   6   9       31.79       41.96      5.03 o 
  -3   6   9        9.75        9.41      3.37 o 
  -2   6   9        9.36        9.76      3.38 o 
  -1   6   9       61.44       46.06      6.64 o 
   0   6   9        6.36        6.88      7.75 o 
   1   6   9       71.73       59.04     10.33 o 
   2   6   9       28.74       35.28     10.33 o 
   3   6   9       19.43       18.93      9.12 o 
   4   6   9        5.58        5.16      8.43 o 
  -9   7   9        1.66        7.68      5.04 o 
  -8   7   9       13.16       13.89      4.59 o 
  -7   7   9       87.75      101.31      9.07 o 
  -6   7   9       22.22       28.68      4.90 o 
  -5   7   9       46.07       50.88      6.72 o 
  -4   7   9      624.16      617.76     16.35 o 
  -3   7   9       47.43       43.97      5.89 o 
  -2   7   9       25.12       16.67      4.55 o 
  -1   7   9        4.91       17.73      8.61 o 
   0   7   9      127.82      129.95     14.46 o 
   1   7   9       45.70       42.86     10.84 o 
   2   7   9       13.31       20.31      8.95 o 
  -7   8   9       10.45        1.35      4.23 o 
  -6   8   9       30.98       28.78      5.13 o 
  -5   8   9       71.88       71.28      6.40 o 
  -4   8   9        0.19       -1.95      3.87 o 
  -3   8   9       33.71       33.47      5.29 o 
  -2   8   9      216.03      218.85     12.10 o 
  -1   8   9       22.03       22.55      9.47 o 
   0   8   9       16.67        3.79      8.78 o 
   1   8   9        8.45       15.32      9.81 o 
  -5   9   9       39.45       37.36      8.60 o 
  -4   9   9       22.00       20.05      5.05 o 
  -3   9   9       46.01       42.38      7.83 o 
  -2   9   9       37.73       52.20      7.87 o 
  -1   9   9        5.98       12.22      8.95 o 
  -4 -14  10       28.04       29.75      4.82 o 
  -3 -14  10       74.03       87.97      6.21 o 
  -2 -14  10       14.25       15.62      5.61 o 
  -1 -14  10       22.93       10.14      6.11 o 
   0 -14  10       79.78       76.04      6.56 o 
   1 -14  10       14.69       15.15      5.34 o 
   2 -14  10      613.04      693.44     17.89 o 
  -6 -13  10       27.18       28.25      8.09 o 
  -5 -13  10        6.07        0.88      5.40 o 
  -4 -13  10       20.88       23.66      4.53 o 
  -3 -13  10        0.74       -0.08      3.38 o 
  -2 -13  10        0.21        1.38      3.45 o 
  -1 -13  10        3.53        6.29      3.63 o 
   0 -13  10        0.02       -0.21      2.85 o 
   1 -13  10        8.81       10.71      3.35 o 
   2 -13  10       52.54       55.61      4.25 o 
   3 -13  10        0.24       -4.44      2.60 o 
   4 -13  10      312.01      353.33     32.88 o 
  -7 -12  10       24.80       27.38      5.03 o 
  -6 -12  10       25.01       15.15      8.86 o 
  -5 -12  10        9.43        8.55      3.98 o 
  -4 -12  10       46.76       48.83      5.83 o 
  -3 -12  10        0.00       -1.09      3.20 o 
  -2 -12  10        7.85        2.21      3.12 o 
  -1 -12  10        0.00        1.26      2.33 o 
   0 -12  10       47.74       44.26      5.52 o 
   1 -12  10       49.77       49.52      3.83 o 
   2 -12  10       15.46       18.97      3.53 o 
   3 -12  10       11.43        9.17      2.55 o 
   4 -12  10       33.92       38.73      4.48 o 
   5 -12  10      176.29      156.80      8.61 o 
  -8 -11  10        0.58       -4.60      4.04 o 
  -7 -11  10       60.70       62.79      5.94 o 
  -6 -11  10        0.49        8.33      3.91 o 
  -5 -11  10        6.05        5.10      3.62 o 
  -4 -11  10       34.65       25.45      3.93 o 
  -3 -11  10        1.88       -1.23      2.66 o 
  -2 -11  10       60.30       68.00      3.55 o 
  -1 -11  10       86.70       80.46      3.53 o 
   0 -11  10        0.21        0.59      2.29 o 
   1 -11  10       60.21       51.60      3.40 o 
   2 -11  10        0.71       -0.43      1.95 o 
   3 -11  10       36.25       39.05      4.65 o 
   4 -11  10        4.86        1.55      2.93 o 
   5 -11  10        0.90        2.93      3.44 o 
   6 -11  10       34.50       37.35      5.16 o 
  -9 -10  10       26.33       25.62      6.36 o 
  -8 -10  10       13.79       16.58      4.49 o 
  -7 -10  10       33.13       37.65      5.83 o 
  -6 -10  10        7.28        8.55      3.78 o 
  -5 -10  10        6.48        2.96      3.45 o 
  -4 -10  10        0.04       -0.41      2.62 o 
  -3 -10  10      203.98      206.08      5.56 o 
  -2 -10  10       66.18       62.83      3.22 o 
  -1 -10  10      138.78      140.48      5.53 o 
   0 -10  10       58.87       58.37      3.60 o 
   1 -10  10        6.40        3.06      1.69 o 
   4 -10  10       26.73       17.90      3.10 o 
   5 -10  10       19.33       20.65      3.79 o 
   6 -10  10       32.56       34.42      5.16 o 
  -9  -9  10       18.47       20.69      5.04 o 
  -8  -9  10       43.81       38.41      6.05 o 
  -7  -9  10        6.15        5.45      3.81 o 
  -6  -9  10       80.34       87.61      5.85 o 
  -5  -9  10        4.32        6.21      3.28 o 
  -4  -9  10      229.91      224.10     11.40 o 
  -3  -9  10        0.01        0.56      1.83 o 
  -2  -9  10        0.04        1.57      1.88 o 
  -1  -9  10       18.94       20.64      2.01 o 
   0  -9  10       78.29       76.11      3.07 o 
   1  -9  10       32.09       31.33      7.57 o 
   2  -9  10      277.52      255.60     15.84 o 
   4  -9  10       30.07       24.27      3.27 o 
   5  -9  10       33.89       36.32      4.48 o 
   6  -9  10       24.18       27.77      3.52 o 
   7  -9  10       97.95      100.69      8.61 o 
 -10  -8  10       19.70       20.17      6.69 o 
  -9  -8  10        0.00       -4.50      3.71 o 
  -8  -8  10       36.80       36.52      4.93 o 
  -7  -8  10      118.20      123.36      6.90 o 
  -6  -8  10       93.80       94.45      4.94 o 
  -5  -8  10       19.66       21.50      3.24 o 
  -4  -8  10        0.23       -0.48      2.47 o 
  -3  -8  10        5.04        1.93      2.66 o 
  -2  -8  10      285.14      278.32      6.11 o 
  -1  -8  10       18.39       18.75      2.80 o 
   0  -8  10      361.60      344.49      6.94 o 
   1  -8  10        3.58       -2.41      5.34 o 
   2  -8  10       24.14       13.43      6.71 o 
   4  -8  10      153.80      121.39      5.94 o 
   5  -8  10        0.14        0.09      2.43 o 
   6  -8  10       20.00       17.82      3.52 o 
   7  -8  10       53.22       53.36      6.88 o 
 -10  -7  10       46.14       42.41      5.49 o 
  -9  -7  10       58.11       59.50      5.78 o 
  -8  -7  10        0.12        2.73      3.57 o 
  -7  -7  10      108.93      112.78      6.48 o 
  -6  -7  10      186.08      190.29      6.50 o 
  -5  -7  10      823.11      790.67     15.16 o 
  -4  -7  10      154.18      171.32      5.12 o 
  -3  -7  10      393.00      368.88      7.33 o 
  -2  -7  10       29.76       40.05      3.82 o 
  -1  -7  10      443.26      430.93      7.72 o 
   0  -7  10       19.13       17.43      2.87 o 
   1  -7  10       15.37       15.49      6.20 o 
   2  -7  10       18.13       15.84      6.20 o 
   3  -7  10        7.26        5.21      1.69 o 
   4  -7  10       23.73       22.05      2.79 o 
   5  -7  10        4.62        0.00      2.68 o 
   6  -7  10        0.00       -2.06      3.10 o 
   7  -7  10      145.56      160.59     11.02 o 
 -11  -6  10       60.07       62.87      6.66 o 
 -10  -6  10       14.56       12.46      4.47 o 
  -9  -6  10      138.88      123.71      7.30 o 
  -8  -6  10       45.70       47.26      4.14 o 
  -7  -6  10       17.60       12.66      3.11 o 
  -6  -6  10       78.70       76.93      4.50 o 
  -5  -6  10       95.42       83.90      4.53 o 
  -4  -6  10      691.99      703.89     11.98 o 
  -3  -6  10     1758.17     1626.64     23.87 o 
  -2  -6  10       22.12       26.12      2.29 o 
  -1  -6  10       83.73       77.41      3.09 o 
   0  -6  10      266.64      257.75      5.59 o 
   1  -6  10      302.18      283.96      5.56 o 
   2  -6  10       35.37       34.17      1.98 o 
   3  -6  10      155.66      158.25      4.26 o 
   4  -6  10       91.96       85.94      3.91 o 
   5  -6  10       13.82       11.47      3.16 o 
   6  -6  10       24.03       27.37      5.85 o 
   7  -6  10       75.17       75.22      8.78 o 
 -11  -5  10        4.11        9.79      4.46 o 
 -10  -5  10       12.94        2.97      3.91 o 
  -9  -5  10       37.86       39.14      4.18 o 
  -8  -5  10       44.42       38.73      3.86 o 
  -7  -5  10        0.43       -0.70      3.60 o 
  -6  -5  10       23.17       26.23      3.55 o 
  -5  -5  10        2.34        1.10      2.51 o 
  -4  -5  10      320.43      279.85      6.30 o 
  -3  -5  10       97.23       89.96      3.64 o 
  -2  -5  10      524.56      506.61      8.93 o 
  -1  -5  10      953.65      888.55     13.84 o 
   0  -5  10      435.82      392.51      7.74 o 
   1  -5  10      114.19      107.50      3.44 o 
   2  -5  10       11.17       11.11      1.82 o 
   3  -5  10        2.13        4.68      1.89 o 
   4  -5  10        0.14        1.50      3.13 o 
   5  -5  10        5.73        5.87      2.65 o 
   6  -5  10       17.36       21.55      4.38 o 
   7  -5  10       18.56       21.60      4.62 o 
 -11  -4  10        4.40       -3.74      3.73 o 
 -10  -4  10        1.44        2.64      3.20 o 
  -9  -4  10        1.13       -2.46      3.00 o 
  -8  -4  10        1.34        0.80      3.88 o 
  -7  -4  10       85.96       86.06      4.75 o 
  -6  -4  10      165.44      161.29      5.78 o 
  -5  -4  10       14.31       13.98      4.01 o 
  -4  -4  10       66.18       53.90      3.11 o 
  -3  -4  10      128.02      124.82      4.21 o 
  -2  -4  10       44.18       39.11      2.63 o 
  -1  -4  10        3.00        1.70      1.93 o 
   0  -4  10      392.48      366.91      6.72 o 
   1  -4  10      620.47      603.03      9.82 o 
   2  -4  10       24.67       24.20      2.34 o 
   3  -4  10      201.65      194.87      5.32 o 
   4  -4  10      196.10      194.07      6.31 o 
   5  -4  10       58.20       59.57      5.68 o 
   6  -4  10        1.02       -1.52      3.77 o 
   7  -4  10       93.76      112.85     13.60 o 
 -11  -3  10       66.78       77.31      6.36 o 
 -10  -3  10        2.09       -3.78      3.43 o 
  -9  -3  10        9.12        7.07      3.56 o 
  -8  -3  10      117.02      101.24      5.27 o 
  -7  -3  10      204.00      183.22      7.53 o 
  -6  -3  10       45.63       39.83      3.53 o 
  -5  -3  10      142.63      145.47      5.48 o 
  -4  -3  10       19.58       18.67      2.84 o 
  -3  -3  10       40.02       49.91      2.91 o 
  -2  -3  10      160.99      176.39      4.25 o 
  -1  -3  10      288.34      258.13      5.50 o 
   0  -3  10       63.12       69.35      3.02 o 
   1  -3  10      198.52      179.72      4.61 o 
   2  -3  10        3.70        2.04      2.03 o 
   3  -3  10      215.29      204.09      5.77 o 
   4  -3  10        0.04       -1.25      4.57 o 
   5  -3  10        4.15        5.25      3.77 o 
   6  -3  10        0.02        4.63      4.73 o 
   7  -3  10       54.06       71.78     17.56 o 
 -11  -2  10      101.24      102.46      6.89 o 
 -10  -2  10       35.34       28.92      4.62 o 
  -9  -2  10        0.46        0.93      3.26 o 
  -8  -2  10       37.74       39.30      4.33 o 
  -7  -2  10       67.42       56.76      4.02 o 
  -6  -2  10      225.10      225.85      9.44 o 
  -5  -2  10       62.67       71.39      4.17 o 
  -4  -2  10      177.47      151.46      9.22 o 
  -3  -2  10      427.80      406.36      7.97 o 
  -2  -2  10       61.54       65.81      3.12 o 
  -1  -2  10      371.57      350.94     10.91 o 
   0  -2  10        1.07        3.81      1.89 o 
   1  -2  10       39.13       31.49      2.54 o 
   2  -2  10      256.66      253.95      6.55 o 
   3  -2  10       26.21       29.53      4.12 o 
   4  -2  10        8.40        7.98      3.24 o 
   5  -2  10       25.76       35.94     11.70 o 
   6  -2  10       10.85       10.36      4.55 o 
   7  -2  10        6.24       12.33      6.28 o 
 -11  -1  10       90.23       79.96      8.01 o 
 -10  -1  10      283.53      306.31     13.24 o 
  -9  -1  10        2.00       -0.79      2.84 o 
  -8  -1  10        0.18       -0.81      2.61 o 
  -7  -1  10        4.70        5.28      2.64 o 
  -6  -1  10      106.68      104.50      3.93 o 
  -5  -1  10        2.17        0.02      1.90 o 
  -4  -1  10      128.18      112.58      4.31 o 
  -3  -1  10       29.94       28.10      3.23 o 
  -2  -1  10       14.19       19.88      2.72 o 
  -1  -1  10      167.90      172.14      4.85 o 
   0  -1  10       26.91       29.84      2.61 o 
   1  -1  10      237.18      219.92      6.41 o 
   2  -1  10       29.49       23.63      3.46 o 
   3  -1  10        1.40        1.44      3.03 o 
   4  -1  10       23.86       19.29      3.85 o 
   5  -1  10        0.06       -2.80      4.08 o 
   6  -1  10       37.64       35.39      9.55 o 
   7  -1  10       32.65       24.79      8.43 o 
 -11   0  10        0.67       -0.56      3.91 o 
 -10   0  10       15.02       22.09      4.47 o 
  -9   0  10       69.26       59.22      5.27 o 
  -8   0  10       88.35       94.42      6.16 o 
  -7   0  10        0.32       -1.65      2.77 o 
  -6   0  10       25.20       30.99      3.16 o 
  -5   0  10       42.90       36.56      2.42 o 
  -4   0  10      186.30      170.03      5.32 o 
  -3   0  10       15.92       20.84      2.93 o 
  -2   0  10      160.88      160.95      5.48 o 
  -1   0  10       70.60       58.40      3.81 o 
   0   0  10       16.53       14.35      2.71 o 
   1   0  10       83.03       87.34      6.93 o 
   2   0  10      210.76      194.77      7.21 o 
   3   0  10       15.27       19.24      3.63 o 
   4   0  10        7.37        8.25      5.31 o 
   5   0  10       61.38       67.42      6.91 o 
   6   0  10       37.58       50.78      9.64 o 
 -11   1  10      106.43      131.79      9.28 o 
 -10   1  10      139.40      157.86      9.21 o 
  -9   1  10        7.89       13.49      4.22 o 
  -8   1  10      188.13      183.65      9.01 o 
  -7   1  10      224.40      203.37     15.64 o 
  -6   1  10       25.50       25.71      3.89 o 
  -5   1  10        1.92        2.94      2.80 o 
  -4   1  10      168.03      158.84      5.21 o 
  -3   1  10       86.17       86.45      4.47 o 
  -2   1  10       92.17       89.01      4.50 o 
  -1   1  10        4.81        4.73      2.59 o 
   0   1  10        1.33        6.53      2.61 o 
   1   1  10       27.38       24.48      3.67 o 
   2   1  10      397.78      372.39     10.46 o 
   3   1  10       52.41       54.49      4.82 o 
   4   1  10      127.47      137.26      9.12 o 
   5   1  10        1.43        1.38      6.88 o 
   6   1  10       15.57       11.36      8.09 o 
 -11   2  10       50.99       57.19      9.10 o 
 -10   2  10      211.11      224.21      9.62 o 
  -9   2  10      163.44      156.73     12.39 o 
  -8   2  10       45.55       50.43      5.27 o 
  -7   2  10       15.44       24.01      4.16 o 
  -6   2  10        0.01        1.67      2.76 o 
  -5   2  10       35.55       25.77      3.86 o 
  -4   2  10       12.70       15.40      3.05 o 
  -3   2  10       68.74       64.27      4.57 o 
  -2   2  10        0.00       -2.34      2.45 o 
  -1   2  10        2.69        6.63      2.69 o 
   0   2  10        0.38       -1.04      2.78 o 
   1   2  10       21.26       24.67      3.86 o 
   2   2  10        5.46       12.80      4.46 o 
   3   2  10      104.33      124.10     12.56 o 
   4   2  10       99.27       91.22     11.70 o 
   5   2  10        0.10      -11.36      6.54 o 
 -11   3  10       30.58       21.54      5.10 o 
 -10   3  10        4.19       10.09      6.79 o 
  -9   3  10       46.31       41.90      5.29 o 
  -8   3  10       11.10       11.67      3.88 o 
  -7   3  10      117.44      114.40      7.13 o 
  -6   3  10      102.96      108.11      6.59 o 
  -5   3  10       18.03       28.94      4.28 o 
  -4   3  10        2.20        1.31      2.73 o 
  -3   3  10       75.03       68.90      4.46 o 
  -2   3  10        1.51        0.75      3.19 o 
  -1   3  10       59.49       63.63      5.94 o 
   0   3  10        0.99        0.20      3.25 o 
   1   3  10      139.76      170.97     12.82 o 
   2   3  10       14.36        9.12      6.71 o 
   3   3  10       82.48       75.04     10.50 o 
   4   3  10        0.49       -8.61      6.54 o 
   5   3  10        6.46        9.29      8.26 o 
 -10   4  10       11.70       15.05      4.68 o 
  -9   4  10      146.14      170.81      8.91 o 
  -8   4  10       49.51       61.50      6.52 o 
  -7   4  10       28.85       29.03      4.72 o 
  -6   4  10       92.62       96.47      6.43 o 
  -5   4  10      289.80      301.71     10.13 o 
  -4   4  10      106.38       94.43      6.15 o 
  -3   4  10      104.57      109.70      6.89 o 
  -2   4  10      112.61      117.72      6.64 o 
  -1   4  10        0.00       -0.87      3.94 o 
   0   4  10        1.22       -2.53      3.84 o 
   1   4  10      138.30      140.62     13.43 o 
   2   4  10        2.36       -5.85      6.20 o 
   3   4  10        0.01        1.03      7.23 o 
   4   4  10       52.59       51.64     10.50 o 
 -10   5  10        4.51        7.30      5.87 o 
  -9   5  10        2.64        0.44      4.02 o 
  -8   5  10       20.96       28.05      5.06 o 
  -7   5  10        1.79        5.77      4.01 o 
  -6   5  10      231.77      243.47     13.00 o 
  -5   5  10        0.38        1.64      4.32 o 
  -4   5  10      288.84      272.62     14.80 o 
  -3   5  10       50.90       61.81      4.75 o 
  -2   5  10        0.25       -3.34      3.41 o 
  -1   5  10       31.48       22.54      4.47 o 
   0   5  10       13.14       25.13      8.61 o 
   1   5  10       78.71       85.89     11.88 o 
   2   5  10      102.59       98.80     12.74 o 
   3   5  10      138.27      137.35     14.97 o 
  -9   6  10       73.83       88.59      7.56 o 
  -8   6  10       64.68       66.58      6.41 o 
  -7   6  10       27.40       31.19      5.18 o 
  -6   6  10      112.70      140.99      8.16 o 
  -5   6  10       16.30       17.40      4.46 o 
  -4   6  10       24.73       29.78      4.83 o 
  -3   6  10       89.95       94.21      6.55 o 
  -2   6  10        8.75       12.02      5.23 o 
  -1   6  10       13.69       17.38      8.78 o 
   0   6  10       16.60       10.16      8.61 o 
   1   6  10       21.45       21.00      9.29 o 
   2   6  10        0.59       29.78      9.98 o 
  -8   7  10       61.81       79.84      6.88 o 
  -7   7  10        3.01       -1.54      3.98 o 
  -6   7  10       56.18       40.97      5.56 o 
  -5   7  10       39.21       34.96      5.25 o 
  -4   7  10        1.61        1.67      4.35 o 
  -3   7  10       21.16       23.91      5.99 o 
  -2   7  10       28.22       12.91      9.29 o 
  -1   7  10       11.89        0.52      8.09 o 
   0   7  10       21.65       22.89      9.47 o 
   1   7  10        0.06       -7.06      8.43 o 
  -6   8  10       13.71       12.47      4.71 o 
  -5   8  10       16.11       18.24      5.03 o 
  -4   8  10       40.94       43.87      7.57 o 
  -3   8  10       96.35      112.05     14.11 o 
  -2   8  10       14.07       10.84      9.29 o 
  -1   8  10       47.96       62.82     12.39 o 
  -3 -14  11       30.05       28.70      4.58 o 
  -2 -14  11       28.28       41.15     10.84 o 
  -1 -14  11      101.32      117.29      7.76 o 
   0 -14  11       22.30       24.44      5.68 o 
   1 -14  11      185.32      194.04      7.66 o 
  -5 -13  11       26.28       22.80      4.55 o 
  -4 -13  11       21.17       23.61      4.43 o 
  -3 -13  11       79.44       81.31      5.68 o 
  -2 -13  11        0.00       -2.18      4.11 o 
  -1 -13  11        3.34        6.63      4.09 o 
   0 -13  11       32.66       37.78      4.08 o 
   1 -13  11      116.73      120.57      5.58 o 
   2 -13  11       32.13       30.10      3.38 o 
   3 -13  11      619.47      684.66     18.33 o 
  -7 -12  11        0.63       -1.22      5.34 o 
  -6 -12  11        5.34        6.06      8.18 o 
  -5 -12  11       23.87       28.88      7.49 o 
  -4 -12  11       57.72       57.72      6.55 o 
  -3 -12  11       19.89       19.82      3.87 o 
  -2 -12  11       93.44      102.51      4.95 o 
  -1 -12  11       75.35       85.10      7.44 o 
   0 -12  11       71.29       66.79      5.51 o 
   1 -12  11       46.84       43.02      3.40 o 
   2 -12  11        3.55        4.03      2.13 o 
   3 -12  11       53.63       60.41      4.82 o 
   4 -12  11       16.99       14.46      3.27 o 
  -8 -11  11        0.47       -1.06      4.06 o 
  -7 -11  11       14.37        8.67      4.27 o 
  -6 -11  11       45.46       55.21      5.54 o 
  -5 -11  11       22.70       20.59      5.33 o 
  -4 -11  11       12.26       16.09      4.80 o 
  -3 -11  11        9.70       12.92      3.02 o 
  -2 -11  11       10.06       14.99      3.20 o 
  -1 -11  11      129.70      115.72      4.77 o 
   0 -11  11        1.26        5.28      2.29 o 
   1 -11  11      116.98      111.27      4.36 o 
   5 -11  11       14.54       12.74      3.44 o 
  -8 -10  11        3.63        4.65      4.14 o 
  -7 -10  11        0.24       -4.52      7.88 o 
  -6 -10  11       76.83       80.72      6.03 o 
  -5 -10  11        1.50       -0.01      2.90 o 
  -4 -10  11        0.20       -0.56      3.29 o 
  -3 -10  11      109.14      120.40      5.26 o 
  -2 -10  11       36.01       36.54      3.21 o 
  -1 -10  11      209.34      216.66      5.93 o 
   0 -10  11        0.01       -1.67      1.85 o 
   1 -10  11        0.26       -4.82      5.85 o 
   5 -10  11        5.15        8.48      2.48 o 
  -9  -9  11      382.48      422.51     13.28 o 
  -8  -9  11        0.00        2.60      3.84 o 
  -7  -9  11       28.40       26.26      6.43 o 
  -6  -9  11       53.63       59.40      5.32 o 
  -5  -9  11        0.41        4.07      5.91 o 
  -4  -9  11      115.24      125.14      5.50 o 
  -3  -9  11        6.88        3.88      2.49 o 
  -2  -9  11      325.38      318.23      7.61 o 
  -1  -9  11        0.15        2.79      2.10 o 
   0  -9  11       12.49       13.86      1.92 o 
   1  -9  11       36.74       28.23      7.92 o 
   2  -9  11        0.27        0.69      6.20 o 
   4  -9  11        9.08        5.91      2.06 o 
   5  -9  11       95.64       96.68      6.20 o 
   6  -9  11       12.55       12.69      3.36 o 
 -10  -8  11        2.80        7.41      5.16 o 
  -9  -8  11       63.56       67.54      9.84 o 
  -8  -8  11      322.94      328.35     11.15 o 
  -7  -8  11      295.25      307.50     12.08 o 
  -6  -8  11       85.09       81.06      4.86 o 
  -5  -8  11      276.36      288.84      8.07 o 
  -4  -8  11      136.00      132.74      5.47 o 
  -3  -8  11       59.01       55.50      3.18 o 
  -2  -8  11        6.76       10.27      2.81 o 
  -1  -8  11       13.45       16.06      2.30 o 
   0  -8  11        2.91        6.30      2.37 o 
   1  -8  11        6.78        9.98      6.54 o 
   2  -8  11        9.01       17.90      7.40 o 
   3  -8  11        7.43        5.12      1.82 o 
   4  -8  11       25.25       25.86      4.48 o 
   5  -8  11       17.87       11.42      2.97 o 
   6  -8  11       10.06        7.52      5.51 o 
 -10  -7  11       28.62       24.32      5.02 o 
  -9  -7  11       23.12       34.22      5.10 o 
  -8  -7  11        4.68       -0.24      3.01 o 
  -7  -7  11      102.03       90.86      5.28 o 
  -6  -7  11      411.63      412.38      9.99 o 
  -5  -7  11       43.12       43.69      3.80 o 
  -4  -7  11       37.95       35.36      2.98 o 
  -3  -7  11       59.89       67.85      3.39 o 
  -2  -7  11      171.17      165.20      4.66 o 
  -1  -7  11      110.21      104.98      4.44 o 
   0  -7  11       44.18       46.30      2.75 o 
   1  -7  11       82.26       74.40     11.88 o 
   2  -7  11        0.07       -0.78      1.89 o 
   3  -7  11       38.84       33.96      2.97 o 
   4  -7  11       19.67       24.90      3.79 o 
   5  -7  11        0.37        2.44      2.98 o 
   6  -7  11        0.51       -0.34      4.48 o 
 -10  -6  11       11.84       15.10      4.57 o 
  -9  -6  11       34.30       31.58      6.48 o 
  -8  -6  11      279.93      299.77      8.62 o 
  -7  -6  11       78.87       94.97      5.25 o 
  -6  -6  11        2.29        4.14      2.88 o 
  -5  -6  11      143.18      130.14      5.92 o 
  -4  -6  11      347.33      341.22      8.77 o 
  -3  -6  11        2.89        5.28      2.11 o 
  -2  -6  11      266.43      275.26      6.04 o 
  -1  -6  11        0.45       -2.02      1.69 o 
   0  -6  11       42.19       39.04      2.54 o 
   1  -6  11       17.68       13.05      1.75 o 
   2  -6  11       11.50       11.29      2.19 o 
   3  -6  11      351.61      355.11      8.72 o 
   4  -6  11      182.74      171.41      8.35 o 
   5  -6  11       13.72        7.84      4.30 o 
   6  -6  11        0.12        7.75      5.51 o 
 -11  -5  11        7.99       13.41      4.45 o 
 -10  -5  11        0.85       -5.21      3.74 o 
  -9  -5  11       60.99       67.73      4.90 o 
  -8  -5  11       61.99       66.10      4.68 o 
  -7  -5  11        5.03        7.72      3.33 o 
  -6  -5  11        8.93        9.14      3.02 o 
  -5  -5  11       17.87       25.20      3.24 o 
  -4  -5  11      157.69      136.45      5.38 o 
  -3  -5  11      178.87      162.52      4.81 o 
  -2  -5  11      211.36      175.00      4.79 o 
  -1  -5  11        1.02        1.03      3.03 o 
   0  -5  11        3.91        2.12      1.66 o 
   1  -5  11      116.89      114.78      3.57 o 
   2  -5  11        6.21        7.01      2.03 o 
   3  -5  11       13.93       13.20      2.33 o 
   4  -5  11      268.37      273.49      6.92 o 
   5  -5  11       38.45       35.15      4.55 o 
   6  -5  11        0.83       -2.31      7.57 o 
 -11  -4  11        1.87        0.30      4.00 o 
 -10  -4  11      110.60      108.15      6.03 o 
  -9  -4  11       27.36       30.94      3.89 o 
  -8  -4  11        1.52       -0.54      3.10 o 
  -7  -4  11      120.38      114.48      5.57 o 
  -6  -4  11        8.45        5.17      2.86 o 
  -5  -4  11       16.47       17.50      3.14 o 
  -4  -4  11      106.89       97.03      5.03 o 
  -3  -4  11        3.64        2.07      2.05 o 
  -2  -4  11      305.64      275.07      6.25 o 
  -1  -4  11       93.57       80.65      3.28 o 
   0  -4  11        3.95        7.76      1.94 o 
   1  -4  11       20.72       23.63      2.32 o 
   2  -4  11       11.33       14.81      3.66 o 
   3  -4  11       28.45       31.75      2.96 o 
   4  -4  11      119.18      133.99      6.11 o 
   5  -4  11       56.43       49.05      8.78 o 
   6  -4  11        6.08        7.75      4.38 o 
 -11  -3  11       34.28       38.25      4.60 o 
 -10  -3  11        8.03        3.86      3.33 o 
  -9  -3  11        1.50        4.63      3.19 o 
  -8  -3  11      100.56      108.90      7.23 o 
  -7  -3  11       65.83       63.06      4.33 o 
  -6  -3  11        0.36        1.51      2.68 o 
  -5  -3  11        0.32        4.80      2.70 o 
  -4  -3  11        2.15       -0.27      2.42 o 
  -3  -3  11      309.21      280.10      5.85 o 
  -2  -3  11      132.41      122.80      4.43 o 
  -1  -3  11       27.20       31.21      3.34 o 
   0  -3  11        3.81        7.85      2.00 o 
   1  -3  11      272.25      250.78      5.82 o 
   2  -3  11        6.52        6.50      2.37 o 
   3  -3  11        0.14       -4.33      2.66 o 
   4  -3  11       22.96       18.90      4.03 o 
   5  -3  11       28.38       26.28      4.78 o 
   6  -3  11        5.78        7.99      4.44 o 
 -11  -2  11        3.26       11.87      5.66 o 
 -10  -2  11       13.63       14.63      4.10 o 
  -9  -2  11       12.21       13.28      3.91 o 
  -8  -2  11       53.72       53.36      5.02 o 
  -7  -2  11        0.42        2.38      2.81 o 
  -6  -2  11       10.73        8.51      2.86 o 
  -5  -2  11      139.28      121.52      4.98 o 
  -4  -2  11       38.54       44.88      3.20 o 
  -3  -2  11      376.75      356.46      8.36 o 
  -2  -2  11      397.77      352.19      8.25 o 
  -1  -2  11      104.46       88.41      3.74 o 
   0  -2  11      531.98      531.91      9.65 o 
   1  -2  11      231.13      229.61      6.50 o 
   2  -2  11       51.44       46.22      6.27 o 
   3  -2  11        7.30        4.74      3.16 o 
   4  -2  11        3.25        7.66      5.05 o 
   5  -2  11       28.89       28.82      8.52 o 
   6  -2  11       29.98       35.50      7.83 o 
 -11  -1  11      120.98      108.11      9.12 o 
 -10  -1  11       74.95       74.18      7.83 o 
  -9  -1  11        2.62       -2.27      4.41 o 
  -8  -1  11       26.63       25.88      5.34 o 
  -7  -1  11       32.51       36.96      3.71 o 
  -6  -1  11       18.47       16.29      3.05 o 
  -5  -1  11       43.10       40.85      3.25 o 
  -4  -1  11        0.00        0.62      2.14 o 
  -3  -1  11      887.54      821.75     15.46 o 
  -2  -1  11      324.91      321.48      8.01 o 
  -1  -1  11        6.52        7.97      2.68 o 
   0  -1  11      674.49      625.04     12.49 o 
   1  -1  11       13.99       13.88      2.86 o 
   2  -1  11      126.12      122.45      6.17 o 
   3  -1  11       26.56       15.55      5.62 o 
   4  -1  11        0.42       -0.23      3.38 o 
   5  -1  11       21.29       26.46      5.48 o 
   6  -1  11        0.71        5.01      5.17 o 
 -11   0  11        2.27        5.25      5.16 o 
 -10   0  11      180.51      152.93     10.28 o 
  -9   0  11        9.46       -0.02      4.73 o 
  -8   0  11        1.63        6.79      4.59 o 
  -7   0  11       66.23       53.43      6.37 o 
  -6   0  11       14.83       10.60      3.45 o 
  -5   0  11       13.55       10.99      2.90 o 
  -4   0  11        2.55       -2.92      2.59 o 
  -3   0  11      145.47      140.99      5.53 o 
  -2   0  11      150.68      134.75      8.73 o 
  -1   0  11       32.14       31.05      3.28 o 
   0   0  11       36.76       32.86      4.17 o 
   1   0  11       68.89       83.15      5.99 o 
   2   0  11      347.40      320.19      9.68 o 
   3   0  11        6.49        7.25      3.53 o 
   4   0  11        2.02       -2.59      4.29 o 
   5   0  11       15.54        8.26      7.57 o 
 -11   1  11        0.42        6.67      5.79 o 
 -10   1  11        4.82        1.37      4.79 o 
  -9   1  11        0.30        0.25      8.18 o 
  -8   1  11        4.62       10.69      5.85 o 
  -7   1  11       21.10       17.88      5.09 o 
  -6   1  11        7.21        2.98      3.68 o 
  -5   1  11        5.32        8.65      3.31 o 
  -4   1  11       15.86       22.71      5.48 o 
  -3   1  11      107.50       94.30      4.99 o 
  -2   1  11        0.07       -2.84      2.56 o 
  -1   1  11        2.40        6.60      2.73 o 
   0   1  11        7.28        2.38      2.83 o 
   1   1  11       50.54       57.33      4.95 o 
   2   1  11       20.26       22.18      4.05 o 
   3   1  11        1.32        5.73      4.68 o 
   4   1  11       41.46       52.84      9.81 o 
   5   1  11        0.04       -9.98      6.71 o 
 -10   2  11       23.48       31.64      6.73 o 
  -9   2  11       76.81       92.99      9.29 o 
  -8   2  11        7.38        9.21      4.99 o 
  -7   2  11       18.86       17.83      5.07 o 
  -6   2  11        4.75        8.26      4.53 o 
  -5   2  11        0.05       -1.41      3.36 o 
  -4   2  11        2.74        2.91      4.74 o 
  -3   2  11        0.54       -0.57      3.20 o 
  -2   2  11       80.43       75.90      5.42 o 
  -1   2  11       62.31       48.71      5.36 o 
   0   2  11       85.99       86.62      5.85 o 
   1   2  11        7.93       11.97      7.06 o 
   2   2  11       61.54       63.34      9.64 o 
   3   2  11       99.56      105.68     12.22 o 
   4   2  11       24.26       20.83      8.78 o 
 -10   3  11       13.75       17.73      6.04 o 
  -9   3  11       93.69       74.82      7.66 o 
  -8   3  11       11.79       16.96      4.47 o 
  -7   3  11        5.83       -1.84      4.42 o 
  -6   3  11        4.41        6.74      4.81 o 
  -5   3  11       23.86       26.82      4.33 o 
  -4   3  11      169.35      160.20      7.64 o 
  -3   3  11       50.56       54.81      5.13 o 
  -2   3  11       87.11       74.49      5.60 o 
  -1   3  11        2.44       -0.23      3.30 o 
   0   3  11        7.21        6.22      4.17 o 
   1   3  11      115.66      121.69     12.74 o 
   2   3  11      191.10      228.23     16.18 o 
   3   3  11        6.53       23.06      8.43 o 
   4   3  11        2.10        7.57      7.92 o 
  -9   4  11       18.29       15.34      5.51 o 
  -8   4  11       20.23       21.60      4.76 o 
  -7   4  11        3.23        1.36      5.51 o 
  -6   4  11       18.69       20.67      5.70 o 
  -5   4  11       80.57       84.38      6.64 o 
  -4   4  11       50.12       51.12      5.33 o 
  -3   4  11        5.59        2.00      4.41 o 
  -2   4  11      216.60      219.17      8.72 o 
  -1   4  11        5.20        8.28      3.90 o 
   0   4  11       65.67       47.51      9.64 o 
   1   4  11       13.97        6.02      7.57 o 
   2   4  11      122.40      116.01     13.60 o 
   3   4  11       94.60       75.39     11.70 o 
  -9   5  11       43.60       46.20      5.98 o 
  -8   5  11       33.28       40.30      6.13 o 
  -7   5  11        0.38       -6.85      5.42 o 
  -6   5  11        0.47       -0.33      5.16 o 
  -5   5  11       39.81       49.42      5.57 o 
  -4   5  11        5.00        0.34      4.50 o 
  -3   5  11        0.11       -1.91      3.67 o 
  -2   5  11       52.76       52.80      6.74 o 
  -1   5  11      112.05       93.81     12.74 o 
   0   5  11       40.87       35.28      9.98 o 
   1   5  11        3.81       -1.20      7.57 o 
   2   5  11      312.69      319.28     20.83 o 
  -8   6  11       15.15       17.88      6.00 o 
  -7   6  11       40.75       51.83      7.52 o 
  -6   6  11       40.12       46.84     12.05 o 
  -5   6  11        7.25        3.36      4.73 o 
  -4   6  11        0.11       -7.86      3.93 o 
  -3   6  11       69.02       67.32      7.82 o 
  -2   6  11       14.75       13.48      6.97 o 
  -1   6  11        0.56       10.50      8.43 o 
   0   6  11       14.10       13.25      8.95 o 
  -6   7  11        3.40        1.39      5.76 o 
  -5   7  11      377.81      380.30     12.48 o 
  -4   7  11      104.56      109.34      9.61 o 
  -3   7  11        4.22       -0.18      8.52 o 
  -2   7  11        1.30       -5.68      8.43 o 
  -4 -13  12       21.43       23.31      5.75 o 
  -3 -13  12       11.00        7.01      4.64 o 
  -2 -13  12      118.47      134.15      8.18 o 
  -1 -13  12       18.88       19.45      3.50 o 
   0 -13  12       22.66       27.59      5.51 o 
   1 -13  12        7.37        8.50      2.72 o 
   2 -13  12       74.90       67.33      3.82 o 
  -6 -12  12       16.60       18.61      5.98 o 
  -5 -12  12        2.91       -3.18      5.16 o 
  -4 -12  12        4.36        6.82      4.87 o 
  -3 -12  12      203.18      221.99      8.72 o 
  -2 -12  12       14.94       12.49      3.51 o 
  -1 -12  12       34.46       34.98      3.31 o 
   0 -12  12        3.22        2.79      2.60 o 
   1 -12  12        8.10       10.01      2.43 o 
  -7 -11  12       32.06       41.06      5.50 o 
  -6 -11  12        8.50        3.31      5.04 o 
  -5 -11  12       21.06       17.01      5.29 o 
  -4 -11  12       47.73       52.59      6.35 o 
  -3 -11  12        1.12       -0.20      3.38 o 
  -2 -11  12      177.37      185.70     12.78 o 
  -1 -11  12      192.94      182.67      5.89 o 
   0 -11  12       10.47       10.15      4.63 o 
  -8 -10  12       74.51       81.11      6.73 o 
  -7 -10  12        3.23        0.53      3.91 o 
  -6 -10  12        0.01       -5.40      3.52 o 
  -5 -10  12       61.58       57.28      5.32 o 
  -4 -10  12       30.33       23.38      4.04 o 
  -3 -10  12       40.23       49.50      3.82 o 
  -2 -10  12      137.81      158.18      6.90 o 
  -1 -10  12       81.86       92.04      5.29 o 
   0 -10  12       18.12       21.20      3.29 o 
   1 -10  12        6.73       -5.85      6.54 o 
  -9  -9  12       35.41       41.18      5.60 o 
  -8  -9  12        1.31       -0.32      4.04 o 
  -7  -9  12      105.08      101.31      6.69 o 
  -6  -9  12       64.81       65.14      6.16 o 
  -5  -9  12        1.78       -5.46      2.82 o 
  -4  -9  12        0.63        2.41      2.78 o 
  -3  -9  12       14.30       14.47      2.93 o 
  -2  -9  12        2.32        5.77      2.71 o 
  -1  -9  12        0.12       -0.82      2.61 o 
   0  -9  12       13.55       15.49      3.79 o 
   1  -9  12        0.29        2.41      6.71 o 
   2  -9  12      117.76      127.89     12.91 o 
   4  -9  12       84.45       76.96      4.01 o 
   5  -9  12       58.41       52.43      3.95 o 
  -9  -8  12      191.84      174.66      9.13 o 
  -8  -8  12      119.56      131.01      7.69 o 
  -7  -8  12        5.60        2.26      3.28 o 
  -6  -8  12        0.68        4.69      3.10 o 
  -5  -8  12      130.44      149.57      6.25 o 
  -4  -8  12       48.73       52.09      4.07 o 
  -3  -8  12        7.91        5.92      2.35 o 
  -2  -8  12      152.98      154.36      5.38 o 
  -1  -8  12        0.07        2.95      2.80 o 
   0  -8  12       19.27       15.56      8.00 o 
   1  -8  12        2.56        4.97      1.67 o 
   2  -8  12        0.49        0.02      1.69 o 
   3  -8  12        1.62        1.40      1.98 o 
   4  -8  12       21.86       16.36      2.86 o 
   5  -8  12       12.63       15.96      4.48 o 
 -10  -7  12       11.93        4.79      4.34 o 
  -9  -7  12       52.14       64.56     10.39 o 
  -8  -7  12      214.09      223.00      7.77 o 
  -7  -7  12      198.08      206.32      8.55 o 
  -6  -7  12       95.24       93.70      5.34 o 
  -5  -7  12        7.22       -0.24      2.92 o 
  -4  -7  12      117.56      113.44      6.76 o 
  -3  -7  12        2.93        1.56      3.03 o 
  -2  -7  12        4.11        5.09      2.66 o 
  -1  -7  12       28.08       27.65      2.87 o 
   0  -7  12       44.36       44.94      4.09 o 
   1  -7  12        1.76        0.60      1.86 o 
   2  -7  12       10.15       10.99      2.19 o 
   3  -7  12       73.52       59.63      3.67 o 
   4  -7  12       65.96       67.99      4.50 o 
   5  -7  12        9.57        9.43      3.35 o 
 -10  -6  12       61.89       62.38      6.13 o 
  -9  -6  12        8.63       -1.59      3.20 o 
  -8  -6  12       43.10       54.91      4.66 o 
  -7  -6  12       11.02       18.09      3.56 o 
  -6  -6  12      114.37      121.64      5.79 o 
  -5  -6  12       61.45       65.31      4.47 o 
  -4  -6  12        0.05        0.60      2.57 o 
  -3  -6  12        4.01        2.69      2.11 o 
  -2  -6  12       13.70       11.09      2.26 o 
  -1  -6  12        8.46        8.24      2.25 o 
   0  -6  12       10.36       10.69      2.01 o 
   1  -6  12        4.37        3.72      2.15 o 
   2  -6  12       42.93       43.82      3.26 o 
   3  -6  12        6.82        8.37      3.10 o 
   4  -6  12        0.91        1.34      2.73 o 
   5  -6  12        4.84        1.72      4.65 o 
 -10  -5  12        8.88       11.17      3.70 o 
  -9  -5  12        7.26        9.83      3.42 o 
  -8  -5  12       38.28       38.95      4.21 o 
  -7  -5  12       99.74      115.11      5.77 o 
  -6  -5  12        0.07        0.70      2.81 o 
  -5  -5  12       34.10       36.19      3.66 o 
  -4  -5  12       10.75       12.23      3.08 o 
  -3  -5  12       10.98       13.57      2.39 o 
  -2  -5  12       19.57       19.45      2.68 o 
  -1  -5  12       25.95       22.54      2.50 o 
   0  -5  12      334.80      338.97      6.75 o 
   1  -5  12        0.21       -0.65      1.84 o 
   2  -5  12        1.09        2.58      2.16 o 
   3  -5  12       46.35       41.67      3.18 o 
   4  -5  12      138.51      157.03      8.50 o 
   5  -5  12       45.04       46.64      7.23 o 
 -11  -4  12        1.63        2.24      3.54 o 
 -10  -4  12       11.53       11.68      3.77 o 
  -9  -4  12        7.90        6.51      4.25 o 
  -8  -4  12        0.06        0.27      3.13 o 
  -7  -4  12        3.42        6.70      4.50 o 
  -6  -4  12        9.95        9.47      3.19 o 
  -5  -4  12       27.19       27.11      3.50 o 
  -4  -4  12       11.68        6.36      2.79 o 
  -3  -4  12        0.00        2.22      2.94 o 
  -2  -4  12       16.32       17.41      2.86 o 
  -1  -4  12       47.94       43.58      3.02 o 
   0  -4  12      119.43      115.57      4.06 o 
   1  -4  12        4.89        3.00      2.52 o 
   2  -4  12       96.34      110.57      4.67 o 
   3  -4  12        0.58       -3.06      2.81 o 
   4  -4  12       30.40       37.84      4.34 o 
   5  -4  12       27.15       29.18      4.99 o 
 -11  -3  12       33.24       45.02      5.72 o 
 -10  -3  12        2.51        0.20      3.29 o 
  -9  -3  12        1.96       -0.27      3.23 o 
  -8  -3  12       60.22       67.70      4.86 o 
  -7  -3  12       68.17       70.36      4.74 o 
  -6  -3  12        0.10        0.82      2.84 o 
  -5  -3  12       43.08       36.83      3.72 o 
  -4  -3  12      111.34      107.85      4.56 o 
  -3  -3  12       91.44       89.71      4.59 o 
  -2  -3  12        8.48       13.12      2.68 o 
  -1  -3  12       92.07       83.63      4.87 o 
   0  -3  12        2.82        4.01      2.14 o 
   1  -3  12        1.74        0.05      2.47 o 
   2  -3  12       79.39       77.63      5.00 o 
   3  -3  12        3.33        1.46      3.39 o 
   4  -3  12      100.34      101.63      6.12 o 
   5  -3  12      161.62      159.65     13.17 o 
 -11  -2  12       29.80       37.78      6.81 o 
 -10  -2  12       20.61       24.51      5.70 o 
  -9  -2  12       16.43        7.63      4.13 o 
  -8  -2  12       12.10       13.80      5.52 o 
  -7  -2  12        8.43        4.78      2.96 o 
  -6  -2  12      161.74      154.11      6.25 o 
  -5  -2  12      164.55      140.15      5.18 o 
  -4  -2  12      204.48      195.87      5.75 o 
  -3  -2  12       34.37       23.44      3.25 o 
  -2  -2  12       54.60       40.95      3.61 o 
  -1  -2  12       28.12       26.97      3.24 o 
   0  -2  12        1.27        0.36      2.65 o 
   1  -2  12       50.01       37.46      3.59 o 
   2  -2  12       10.80       12.25      3.60 o 
   3  -2  12        9.31        9.39      5.18 o 
   4  -2  12        0.27       -3.76      3.55 o 
   5  -2  12       46.00       43.82      6.02 o 
 -11  -1  12       17.66       15.58      6.21 o 
 -10  -1  12        1.34       -5.36      4.38 o 
  -9  -1  12       28.96       18.12      4.43 o 
  -8  -1  12        4.31        9.12      3.86 o 
  -7  -1  12        0.18        3.19      3.67 o 
  -6  -1  12        0.80        1.88      3.48 o 
  -5  -1  12        0.46       -0.07      2.46 o 
  -4  -1  12       17.26       19.18      4.17 o 
  -3  -1  12        1.75        2.81      2.67 o 
  -2  -1  12       59.60       64.01      4.72 o 
  -1  -1  12       49.77       40.58      3.68 o 
   0  -1  12       23.08       23.13      5.66 o 
   1  -1  12       53.57       48.31      4.58 o 
   2  -1  12      117.49      117.17      6.47 o 
   3  -1  12        2.10        4.46      3.82 o 
   4  -1  12       16.53       20.13      5.41 o 
   5  -1  12        0.07       -3.15      4.85 o 
 -10   0  12       14.59       12.69      5.71 o 
  -9   0  12       45.49       49.42      6.64 o 
  -8   0  12       99.37       90.35      6.59 o 
  -7   0  12        5.21        1.09      3.57 o 
  -6   0  12       22.98       18.47      3.98 o 
  -5   0  12       23.72       31.23      4.31 o 
  -4   0  12       18.48       12.43      3.24 o 
  -3   0  12       13.63       14.12      3.18 o 
  -2   0  12        4.58        2.84      3.13 o 
  -1   0  12       15.90       12.06      3.06 o 
   0   0  12        1.61        0.84      2.70 o 
   1   0  12      324.86      309.27     11.39 o 
   2   0  12       74.25       86.82      5.89 o 
   3   0  12       21.42       12.36      6.11 o 
   4   0  12        0.07        1.55      6.88 o 
 -10   1  12      165.67      161.43     10.99 o 
  -9   1  12      125.90      108.98      9.00 o 
  -8   1  12       45.62       48.02      8.61 o 
  -7   1  12        1.44        3.20      3.86 o 
  -6   1  12        3.31        2.72      3.43 o 
  -5   1  12       49.51       50.20      4.99 o 
  -4   1  12       26.74       30.23      4.43 o 
  -3   1  12      136.58      123.94      6.95 o 
  -2   1  12       49.95       45.97      4.79 o 
  -1   1  12       69.31       59.31      4.45 o 
   0   1  12        1.37        3.34      3.04 o 
   1   1  12      163.02      167.20      7.51 o 
   2   1  12       53.41       53.70      9.47 o 
   3   1  12       46.73       45.78      9.64 o 
   4   1  12        1.24        6.20      7.75 o 
 -10   2  12        2.23        8.07      5.73 o 
  -9   2  12       13.53       11.89      8.09 o 
  -8   2  12        6.79        8.43      5.29 o 
  -7   2  12        4.10        1.20      4.62 o 
  -6   2  12       73.85       72.31      7.91 o 
  -5   2  12      158.88      155.85      8.00 o 
  -4   2  12       14.13        6.91      3.60 o 
  -3   2  12       14.96       16.88      4.14 o 
  -2   2  12      257.95      267.76      9.46 o 
  -1   2  12      141.00      141.50      7.52 o 
   0   2  12        0.08       -1.96      4.44 o 
   1   2  12        1.00       -5.34      6.54 o 
   2   2  12      174.45      165.41     15.15 o 
   3   2  12        5.51       -4.13      7.40 o 
  -9   3  12       24.11       29.71      6.37 o 
  -8   3  12       72.31       68.70      7.95 o 
  -7   3  12       13.92        7.70      5.17 o 
  -6   3  12        0.45        6.21      4.04 o 
  -5   3  12       66.56       65.20      5.89 o 
  -4   3  12       10.96       23.89      5.61 o 
  -3   3  12       90.09       92.61      8.60 o 
  -2   3  12        0.89       -1.77      3.72 o 
  -1   3  12        1.02        4.11      3.97 o 
   0   3  12        3.71        0.17      6.88 o 
   1   3  12       29.94       29.43      8.78 o 
   2   3  12       74.36       59.38     11.19 o 
  -8   4  12       46.57       39.00      6.98 o 
  -7   4  12        6.12        8.69      5.32 o 
  -6   4  12       11.42        9.69      5.45 o 
  -5   4  12       14.78       14.79      6.00 o 
  -4   4  12        0.12       -5.10      3.53 o 
  -3   4  12      216.62      220.98      9.18 o 
  -2   4  12       31.84       29.03      4.79 o 
  -1   4  12      160.32      144.04     17.30 o 
   0   4  12        7.47        5.68      7.92 o 
   1   4  12      120.14      134.08     14.11 o 
  -7   5  12        0.89       -7.53     10.41 o 
  -6   5  12       25.78       18.71      5.02 o 
  -5   5  12        9.91        7.10      4.37 o 
  -4   5  12        0.46        3.07      4.01 o 
  -3   5  12        5.60       11.17      4.26 o 
  -2   5  12        1.84        3.50      5.13 o 
  -1   5  12      110.35      110.50     13.94 o 
   0   5  12      120.18      127.54     14.29 o 
  -5   6  12      105.12      115.79      7.80 o 
  -4   6  12      118.33      114.22      7.67 o 
  -3   6  12       41.47       41.04      7.25 o 
  -2   6  12       77.83       83.99     13.08 o 
  -3 -13  13        7.41       10.33      8.78 o 
  -2 -13  13       10.95        4.35      5.66 o 
  -1 -13  13        2.13        0.56      3.21 o 
   0 -13  13       80.20       72.77      4.55 o 
  -5 -12  13       16.34        7.67      7.40 o 
  -4 -12  13       21.13       31.87      5.83 o 
  -3 -12  13       49.27       61.47     17.64 o 
  -2 -12  13        0.08        0.84      3.45 o 
  -1 -12  13       18.17       22.72      4.30 o 
   0 -12  13       58.84       54.05      5.51 o 
  -6 -11  13      101.15      104.39      8.67 o 
  -5 -11  13        0.20       -1.79      4.54 o 
  -4 -11  13       28.21       21.99      5.24 o 
  -3 -11  13       81.50       78.39     10.67 o 
  -2 -11  13       10.37        4.36      4.65 o 
  -1 -11  13      143.63      144.83      7.53 o 
   0 -11  13       29.86       24.18      6.63 o 
   1 -11  13       75.76       77.63     11.70 o 
  -7 -10  13        1.14        4.49      4.33 o 
  -6 -10  13        0.27       -1.84      5.00 o 
  -5 -10  13       18.19       13.76      4.16 o 
  -4 -10  13       27.29       24.65      4.42 o 
  -3 -10  13       60.69       64.46      5.22 o 
  -2 -10  13        7.15        4.06      3.12 o 
  -1 -10  13      145.57      143.23      7.30 o 
   0 -10  13        2.51       -4.18      3.36 o 
   1 -10  13       15.02        4.82      7.92 o 
   2 -10  13      102.93       93.46     12.05 o 
  -8  -9  13      102.52      108.37      8.13 o 
  -7  -9  13       24.40       21.77      4.83 o 
  -6  -9  13        0.02        1.08      3.25 o 
  -5  -9  13       51.55       50.72      4.45 o 
  -4  -9  13        0.44       -6.51      3.26 o 
  -3  -9  13       16.90       18.22      4.12 o 
  -2  -9  13      106.73      114.60      6.10 o 
  -1  -9  13       53.45       58.09      8.61 o 
   0  -9  13      166.72      157.90      9.38 o 
   1  -9  13      113.30      108.85      5.09 o 
   2  -9  13       15.87       25.13      8.95 o 
   3  -9  13       24.31       21.86      3.44 o 
   4  -9  13       20.35       15.03      2.80 o 
  -9  -8  13        6.39        5.43      5.58 o 
  -8  -8  13       21.30       16.21      5.85 o 
  -7  -8  13       24.94       25.70      5.28 o 
  -6  -8  13        6.49       10.46      3.86 o 
  -5  -8  13       10.16        9.38      3.29 o 
  -4  -8  13       23.03       18.23      3.45 o 
  -3  -8  13       18.71       18.84      3.12 o 
  -2  -8  13        7.89        6.43      2.65 o 
  -1  -8  13       78.63      102.86      6.28 o 
   0  -8  13       61.45       61.82      6.63 o 
   1  -8  13       33.18       31.41      2.66 o 
   2  -8  13        8.92        9.36      2.38 o 
   3  -8  13      119.57      114.51      4.70 o 
   4  -8  13        2.26       -0.09      3.70 o 
  -9  -7  13        0.39       -1.53      5.47 o 
  -8  -7  13        3.15        5.08      3.50 o 
  -7  -7  13        2.11        4.98      3.39 o 
  -6  -7  13        7.33       16.25      3.65 o 
  -5  -7  13       18.57       13.64      3.73 o 
  -4  -7  13        4.92        3.79      2.91 o 
  -3  -7  13        2.00       -1.10      2.97 o 
  -2  -7  13        0.72       -0.42      2.33 o 
  -1  -7  13        1.42        1.95      4.40 o 
   0  -7  13        0.61        1.11      2.27 o 
   1  -7  13        0.79       -0.01      2.08 o 
   2  -7  13        3.16       -0.59      2.28 o 
   3  -7  13       10.36        8.77      2.78 o 
   4  -7  13       56.10       55.16      4.56 o 
 -10  -6  13       63.19       71.27      6.48 o 
  -9  -6  13       90.90      103.15      6.17 o 
  -8  -6  13        7.52        3.63      3.43 o 
  -7  -6  13        7.65        4.94      3.27 o 
  -6  -6  13        5.61        4.68      3.22 o 
  -5  -6  13       30.08       34.75      3.80 o 
  -4  -6  13       16.66       21.08      3.43 o 
  -3  -6  13        3.05        4.14      2.81 o 
  -2  -6  13      200.36      219.42      6.39 o 
  -1  -6  13       66.98       66.12      5.72 o 
   0  -6  13        1.43        1.75      2.03 o 
   1  -6  13       25.20       23.19      3.08 o 
   2  -6  13       27.33       20.08      3.04 o 
   3  -6  13       27.88       34.41      4.66 o 
   4  -6  13       22.74       20.73      5.51 o 
 -10  -5  13        2.28        3.60      3.88 o 
  -9  -5  13      210.03      213.66      7.89 o 
  -8  -5  13        7.56        4.73      5.22 o 
  -7  -5  13       29.49       37.03      4.26 o 
  -6  -5  13        0.00       -3.75      2.88 o 
  -5  -5  13       11.88       14.70      5.01 o 
  -4  -5  13       18.10       19.92      3.35 o 
  -3  -5  13        4.16        3.10      2.76 o 
  -2  -5  13       38.06       36.23      2.82 o 
  -1  -5  13       86.02       81.13      3.65 o 
   0  -5  13       15.55       17.60      2.39 o 
   1  -5  13       21.41       22.57      2.75 o 
   2  -5  13       22.68       27.70      2.97 o 
   3  -5  13      242.52      237.25      9.91 o 
   4  -5  13        0.00        3.75      4.30 o 
 -10  -4  13       27.55       29.07      4.36 o 
  -9  -4  13      130.10      135.69      6.73 o 
  -8  -4  13        1.18        2.85      3.27 o 
  -7  -4  13      237.60      248.97      8.02 o 
  -6  -4  13       15.21       19.86      4.00 o 
  -5  -4  13       52.70       53.31      4.24 o 
  -4  -4  13        8.55        6.94      2.61 o 
  -3  -4  13        0.02        1.91      2.53 o 
  -2  -4  13        3.32        2.15      2.50 o 
  -1  -4  13        0.12       -3.12      2.48 o 
   0  -4  13       90.85       91.62      4.55 o 
   1  -4  13      207.15      217.02      6.58 o 
   2  -4  13       10.71       10.03      5.47 o 
   3  -4  13        5.17        2.76      3.24 o 
   4  -4  13       43.60       41.86      4.70 o 
 -10  -3  13        1.83        3.00      4.29 o 
  -9  -3  13        4.32        7.49      4.09 o 
  -8  -3  13       12.36       14.37      3.64 o 
  -7  -3  13       14.22       11.68      3.46 o 
  -6  -3  13       28.62       36.35      3.50 o 
  -5  -3  13       61.74       59.77      3.92 o 
  -4  -3  13        8.63       10.63      2.91 o 
  -3  -3  13       23.34       26.78      5.22 o 
  -2  -3  13      170.10      153.81      5.72 o 
  -1  -3  13       13.70       10.36      2.98 o 
   0  -3  13        0.02        3.14      2.66 o 
   1  -3  13       55.19       60.23      4.19 o 
   2  -3  13       19.05       20.60      3.80 o 
   3  -3  13       98.49      101.33      7.40 o 
   4  -3  13        0.15       -4.36      3.53 o 
 -10  -2  13        1.20       -2.42      4.87 o 
  -9  -2  13        0.03       -3.85      3.83 o 
  -8  -2  13        2.93        5.20      4.01 o 
  -7  -2  13       42.01       38.11      5.90 o 
  -6  -2  13        7.06       16.49      3.44 o 
  -5  -2  13       22.07       20.35      3.03 o 
  -4  -2  13       52.98       54.88      6.45 o 
  -3  -2  13       82.15       68.91      4.46 o 
  -2  -2  13       13.02       19.00      3.28 o 
  -1  -2  13       11.47        8.92      3.00 o 
   0  -2  13       10.60       12.80      3.02 o 
   1  -2  13       30.31       26.80      3.98 o 
   2  -2  13       68.65       67.11      5.28 o 
   3  -2  13       69.14       81.57      5.75 o 
   4  -2  13       28.21       32.57      4.84 o 
 -10  -1  13      198.26      211.63     19.71 o 
  -9  -1  13       13.29       12.79      5.22 o 
  -8  -1  13        4.86        3.04      3.94 o 
  -7  -1  13       42.99       41.05      5.19 o 
  -6  -1  13       18.10       15.18      6.40 o 
  -5  -1  13        0.16       -1.78      3.60 o 
  -4  -1  13      103.75       87.69      5.10 o 
  -3  -1  13       61.31       50.34      4.19 o 
  -2  -1  13       86.24       62.88      4.50 o 
  -1  -1  13        4.60        5.13      3.07 o 
   0  -1  13      100.51       98.84      6.64 o 
   1  -1  13       46.51       65.35      5.30 o 
   2  -1  13        0.33        1.53      3.49 o 
   3  -1  13      115.35      116.81     11.95 o 
   4  -1  13       95.36      131.64      9.81 o 
 -10   0  13       86.93      100.66     10.33 o 
  -9   0  13       19.25       13.07      5.24 o 
  -8   0  13       22.59       22.24      4.73 o 
  -7   0  13       18.28       15.99      4.31 o 
  -6   0  13        2.15        2.73      3.73 o 
  -5   0  13      127.05      146.69      7.70 o 
  -4   0  13        0.62       -2.68      3.67 o 
  -3   0  13        4.91        7.24      3.20 o 
  -2   0  13        5.54       11.33      3.75 o 
  -1   0  13        4.67        5.25      3.73 o 
   0   0  13       10.43        8.72      3.29 o 
   1   0  13        0.31        2.85      5.50 o 
   2   0  13       17.38       20.31      4.26 o 
   3   0  13       13.92       12.74      8.09 o 
  -9   1  13       13.29        5.52      5.41 o 
  -8   1  13        9.75       11.26      4.38 o 
  -7   1  13      241.46      228.08      9.33 o 
  -6   1  13        4.19        4.65      3.86 o 
  -5   1  13       27.49       22.57      4.41 o 
  -4   1  13        6.90        6.20      3.87 o 
  -3   1  13       32.43       37.31      4.99 o 
  -2   1  13        3.10        4.36      3.77 o 
  -1   1  13       67.43       58.38      5.55 o 
   0   1  13       68.50       69.37      5.92 o 
   1   1  13       23.08       30.03     13.77 o 
   2   1  13        2.92        8.43      7.92 o 
  -9   2  13       41.23       54.69      7.57 o 
  -8   2  13        5.07        5.55      5.29 o 
  -7   2  13       95.63      105.96      7.16 o 
  -6   2  13        2.33       -1.97      3.82 o 
  -5   2  13       85.36       93.53      7.00 o 
  -4   2  13       86.69       88.29      6.52 o 
  -3   2  13        0.01        0.44      3.66 o 
  -2   2  13        0.21       -1.03      3.81 o 
  -1   2  13       49.07       59.96      5.76 o 
   0   2  13        1.99       -2.14      7.40 o 
   1   2  13      127.97      144.24     14.63 o 
   2   2  13      114.60      115.49     13.94 o 
  -8   3  13       22.69       26.66      6.62 o 
  -7   3  13       11.37       14.24      5.56 o 
  -6   3  13       23.90       25.78      5.06 o 
  -5   3  13       48.29       43.74      5.80 o 
  -4   3  13       11.74        8.92      4.23 o 
  -3   3  13       88.90      102.79      7.05 o 
  -2   3  13       94.13       98.82      8.76 o 
  -1   3  13       73.54       77.17      9.02 o 
   0   3  13       51.06       62.48     11.19 o 
   1   3  13       87.14      123.41     13.94 o 
  -7   4  13        1.98       -4.15      6.54 o 
  -6   4  13        1.57       -2.84      5.25 o 
  -5   4  13       17.45       20.02      4.79 o 
  -4   4  13        0.62       -0.91      4.13 o 
  -3   4  13       52.74       45.89      5.69 o 
  -2   4  13       13.87       21.33      6.08 o 
  -1   4  13        0.38       -7.57      7.40 o 
  -4   5  13        6.36        8.61      8.26 o 
  -4 -12  14        8.59        3.10      8.43 o 
  -3 -12  14        0.33       -2.59      6.02 o 
  -2 -12  14        3.53        2.39      4.18 o 
  -1 -12  14        6.17       -2.93      4.13 o 
   0 -12  14       10.63       11.70      3.96 o 
  -5 -11  14       13.58       11.05      5.46 o 
  -4 -11  14       12.33       12.70      5.76 o 
  -3 -11  14      296.17      363.40     15.21 o 
  -2 -11  14       59.09       63.58      7.73 o 
  -1 -11  14       34.34       50.50      4.98 o 
   0 -11  14       40.36       38.73      4.65 o 
  -7 -10  14        1.94        1.70      5.25 o 
  -6 -10  14        8.16        3.32      4.14 o 
  -5 -10  14      110.40      111.41      6.94 o 
  -4 -10  14        3.21       10.19      4.05 o 
  -3 -10  14        8.00       10.72      5.54 o 
  -2 -10  14       90.93       83.00      5.64 o 
  -1 -10  14        0.72        0.34      3.39 o 
   0 -10  14        0.08        0.02      2.98 o 
  -7  -9  14       52.98       64.31      5.22 o 
  -6  -9  14        0.36        1.87      4.02 o 
  -5  -9  14       17.83       18.20      4.50 o 
  -4  -9  14        8.88        8.49      4.29 o 
  -3  -9  14       15.91       16.95      5.72 o 
  -2  -9  14       29.49       37.43      6.11 o 
  -1  -9  14        6.41        4.99      3.52 o 
   0  -9  14        1.19        0.90      2.13 o 
   1  -9  14        0.83        2.25      2.09 o 
   2  -9  14        1.50        1.79      2.11 o 
   3  -9  14       37.58       30.78      4.73 o 
  -8  -8  14        6.25        7.27      3.67 o 
  -7  -8  14        0.69        1.05      3.82 o 
  -6  -8  14        9.78       13.27      3.72 o 
  -5  -8  14        4.55        6.26      3.31 o 
  -4  -8  14       30.95       40.81      4.14 o 
  -3  -8  14       25.56       22.21      4.54 o 
  -2  -8  14        5.14        6.05      3.74 o 
  -1  -8  14       40.77       47.12      5.03 o 
   0  -8  14        2.55        4.75      2.40 o 
   1  -8  14       14.34       12.76      2.55 o 
   2  -8  14       11.10        8.02      3.36 o 
   3  -8  14       17.71       11.05      3.61 o 
  -9  -7  14       48.89       52.64      7.34 o 
  -8  -7  14        8.67        6.01      3.67 o 
  -7  -7  14        2.14        3.86      3.48 o 
  -6  -7  14       27.59       23.87      3.94 o 
  -5  -7  14        0.18        1.15      3.27 o 
  -4  -7  14       65.20       67.04      4.75 o 
  -3  -7  14        0.32       -2.76      4.22 o 
  -2  -7  14       43.71       49.34      4.21 o 
  -1  -7  14      102.62      105.85      5.16 o 
   0  -7  14       80.86       79.43      4.85 o 
   1  -7  14      119.45      113.83      5.46 o 
   2  -7  14       20.76       16.89      3.10 o 
   3  -7  14       35.41       34.93      9.12 o 
  -9  -6  14        4.44        5.81      3.78 o 
  -8  -6  14        1.50        3.90      5.32 o 
  -7  -6  14        4.95       -1.25      3.35 o 
  -6  -6  14       13.11       12.67      3.63 o 
  -5  -6  14       58.21       70.17      4.95 o 
  -4  -6  14       14.20       14.64      3.44 o 
  -3  -6  14        9.02       10.54      3.35 o 
  -2  -6  14        5.01        3.96      2.66 o 
  -1  -6  14        1.60        0.39      2.36 o 
   0  -6  14        0.05       -1.19      2.60 o 
   1  -6  14      186.55      181.13      6.56 o 
   2  -6  14       36.49       39.07      3.85 o 
   3  -6  14       30.43       31.15      5.68 o 
  -9  -5  14        4.43        6.11      4.65 o 
  -8  -5  14       22.55       25.95      4.19 o 
  -7  -5  14       13.44        6.20      3.56 o 
  -6  -5  14        0.54       -3.67      3.08 o 
  -5  -5  14       11.88        3.65      3.24 o 
  -4  -5  14       26.75       22.81      3.05 o 
  -3  -5  14        6.78        8.93      2.92 o 
  -2  -5  14        2.94        8.79      2.83 o 
  -1  -5  14      259.35      272.74      7.53 o 
   0  -5  14       18.03       18.59      3.81 o 
   1  -5  14       73.55       74.09      7.00 o 
   2  -5  14       49.50       48.57      6.45 o 
   3  -5  14        0.06       -0.31      4.04 o 
  -9  -4  14       49.88       54.56      5.13 o 
  -8  -4  14        3.03        1.02      3.36 o 
  -7  -4  14       14.70       13.54      3.60 o 
  -6  -4  14       15.22       15.06      3.21 o 
  -5  -4  14        8.78        5.83      2.79 o 
  -4  -4  14       50.71       40.39      3.94 o 
  -3  -4  14        0.16       -2.46      2.59 o 
  -2  -4  14        1.60       -1.93      3.65 o 
  -1  -4  14        1.91       -1.31      2.63 o 
   0  -4  14       32.61       37.24      4.02 o 
   1  -4  14       72.51       89.88      5.55 o 
   2  -4  14       33.61       31.95      4.22 o 
   3  -4  14       43.12       50.77      5.35 o 
  -9  -3  14       32.46       36.31      6.45 o 
  -8  -3  14       26.21       25.22      5.34 o 
  -7  -3  14       22.71       27.99      4.08 o 
  -6  -3  14       17.53       14.35      5.76 o 
  -5  -3  14       63.31       66.02      4.69 o 
  -4  -3  14       87.07       82.38      5.00 o 
  -3  -3  14       83.78       92.05      5.16 o 
  -2  -3  14       25.40       25.46      3.42 o 
  -1  -3  14       31.38       39.69      4.32 o 
   0  -3  14       80.81       87.71      5.02 o 
   1  -3  14        0.07       -0.43      4.16 o 
   2  -3  14       19.62       18.51      4.09 o 
   3  -3  14        6.25        0.51      3.57 o 
  -9  -2  14        0.84        9.64      7.57 o 
  -8  -2  14      299.81      312.33     11.12 o 
  -7  -2  14       46.61       45.57      5.42 o 
  -6  -2  14        0.03        0.14      3.87 o 
  -5  -2  14        6.91        4.26      3.87 o 
  -4  -2  14       73.04       66.57      4.86 o 
  -3  -2  14       34.19       42.38      5.07 o 
  -2  -2  14        0.87        6.43      3.11 o 
  -1  -2  14       34.35       35.94      3.84 o 
   0  -2  14      102.90       96.85      8.50 o 
   1  -2  14       55.20       55.75      5.24 o 
   2  -2  14        2.60        1.52      3.70 o 
   3  -2  14       42.58       41.13      5.14 o 
  -9  -1  14       42.94       46.06      7.15 o 
  -8  -1  14       15.61       17.10      5.63 o 
  -7  -1  14        4.76        4.24      3.95 o 
  -6  -1  14        0.20       -1.74      3.97 o 
  -5  -1  14       56.28       53.51      5.51 o 
  -4  -1  14      129.58      127.63      7.48 o 
  -3  -1  14       80.68       69.20      5.02 o 
  -2  -1  14       29.33       23.16      4.15 o 
  -1  -1  14        0.02        2.05      3.02 o 
   0  -1  14        0.38        1.08      3.11 o 
   1  -1  14       12.65       22.52      4.48 o 
   2  -1  14       41.29       35.00      5.03 o 
  -9   0  14      211.10      236.07     19.19 o 
  -8   0  14        2.47       -2.36      5.59 o 
  -7   0  14        1.34        0.32      3.87 o 
  -6   0  14        6.26       11.24      4.34 o 
  -5   0  14        0.27        5.82      4.08 o 
  -4   0  14        0.77        3.22      4.69 o 
  -3   0  14      118.02      114.34      7.26 o 
  -2   0  14      107.85      109.80     10.55 o 
  -1   0  14        3.54        0.50      3.94 o 
   0   0  14       19.93       28.77      4.89 o 
   1   0  14      116.57      126.76      9.31 o 
  -8   1  14       13.32       11.69      5.71 o 
  -7   1  14       95.40       99.07      8.88 o 
  -6   1  14       81.14       71.28      6.29 o 
  -5   1  14       18.88       19.84      4.63 o 
  -4   1  14       37.45       39.69      5.33 o 
  -3   1  14       62.08       60.67      5.89 o 
  -2   1  14        0.10       -1.47      4.60 o 
  -1   1  14       31.43       35.82      6.16 o 
   0   1  14        4.16        9.89      5.59 o 
   1   1  14       20.63       18.07      8.61 o 
  -7   2  14       28.33       20.16     11.45 o 
  -6   2  14      168.60      161.28     14.80 o 
  -5   2  14       44.65       55.87      6.76 o 
  -4   2  14       14.32        5.76      4.39 o 
  -3   2  14       17.69       16.77      4.83 o 
  -2   2  14      100.08       83.33      7.31 o 
  -1   2  14       15.11       22.67      5.03 o 
   0   2  14        0.39        9.29      8.09 o 
  -6   3  14        3.05       -1.86      7.32 o 
  -5   3  14       48.66       48.78      9.98 o 
  -4   3  14       13.73       18.12      6.28 o 
  -3   3  14       64.56       79.08      6.62 o 
  -2   3  14       12.61       16.04      4.89 o 
  -3 -11  15       80.91       80.90     12.74 o 
  -2 -11  15       60.08       60.93      6.88 o 
  -5 -10  15       81.08      113.76      7.27 o 
  -4 -10  15        3.37       -3.54     16.87 o 
  -3 -10  15       24.48       23.20      6.42 o 
  -2 -10  15       31.06       28.40      5.51 o 
  -1 -10  15       51.99       59.90      6.20 o 
   0 -10  15        0.05        0.62      2.35 o 
  -6  -9  15      141.76      172.48      8.68 o 
  -5  -9  15       62.41       76.32      6.25 o 
  -4  -9  15        0.73        1.74      3.85 o 
  -3  -9  15        0.24       10.57      5.94 o 
  -2  -9  15       79.62       96.88      7.03 o 
  -1  -9  15       40.58       37.08      3.77 o 
   0  -9  15        2.14        2.25      4.22 o 
   1  -9  15        6.15        8.21      2.61 o 
  -7  -8  15       11.85       13.10      4.15 o 
  -6  -8  15      284.27      322.80      9.62 o 
  -5  -8  15       95.36      113.68      6.18 o 
  -4  -8  15      241.14      276.13     10.10 o 
  -3  -8  15        0.13       -9.47      6.02 o 
  -2  -8  15       51.55       62.25      5.76 o 
  -1  -8  15        9.28        7.31      2.85 o 
   0  -8  15        8.25        6.36      3.04 o 
   1  -8  15        2.65        2.88      2.84 o 
  -8  -7  15       48.89       46.61      7.15 o 
  -7  -7  15        7.56        4.39      3.53 o 
  -6  -7  15        3.13        5.02      3.56 o 
  -5  -7  15        0.23        1.74      4.65 o 
  -4  -7  15       16.26       21.80      3.84 o 
  -3  -7  15       62.66       74.83      6.49 o 
  -2  -7  15      116.31      121.23      7.55 o 
  -1  -7  15        1.56        3.47      2.91 o 
   0  -7  15       19.13       18.76      4.91 o 
   1  -7  15        9.60       12.53      3.33 o 
   2  -7  15       73.29       62.87      8.95 o 
  -8  -6  15        0.20        0.37      4.06 o 
  -7  -6  15        1.05        3.82      3.65 o 
  -6  -6  15       27.92       24.29      4.07 o 
  -5  -6  15      116.03      128.81      6.43 o 
  -4  -6  15       23.53       24.56      3.33 o 
  -3  -6  15       93.46      107.01      5.36 o 
  -2  -6  15        3.35        9.56      4.36 o 
  -1  -6  15      332.89      351.55     12.69 o 
   0  -6  15       75.97       88.62      6.81 o 
   1  -6  15       36.18       30.98      5.68 o 
   2  -6  15       11.62        9.47      5.16 o 
  -8  -5  15       16.84       25.33      4.91 o 
  -7  -5  15        6.35        6.27      3.65 o 
  -6  -5  15        0.14       -2.64      2.80 o 
  -5  -5  15       59.14       64.78      4.27 o 
  -4  -5  15        1.04        0.30      3.04 o 
  -3  -5  15       44.76       53.72      4.24 o 
  -2  -5  15        4.10        2.79      3.00 o 
  -1  -5  15        4.15       -0.81      3.12 o 
   0  -5  15        2.41        1.03      3.27 o 
   1  -5  15       31.97       28.74      6.02 o 
   2  -5  15      187.73      190.37     11.88 o 
  -8  -4  15        1.33        0.36      4.67 o 
  -7  -4  15        9.57       14.20      3.90 o 
  -6  -4  15        2.80       12.28      3.70 o 
  -5  -4  15       83.64       94.89      5.56 o 
  -4  -4  15       75.48       86.76      5.29 o 
  -3  -4  15       50.46       53.89      4.47 o 
  -2  -4  15      116.00      110.89      6.11 o 
  -1  -4  15       48.13       51.14      4.60 o 
   0  -4  15        3.52       -3.58      3.16 o 
   1  -4  15       44.54       43.07      5.41 o 
   2  -4  15        1.34        1.55      5.51 o 
  -8  -3  15      180.58      193.82     11.61 o 
  -7  -3  15        0.13       -1.29      4.85 o 
  -6  -3  15        0.30        6.08      4.23 o 
  -5  -3  15       38.76       45.40      4.68 o 
  -4  -3  15       72.88       66.54      4.90 o 
  -3  -3  15        5.33       -3.71      4.57 o 
  -2  -3  15       91.72       91.72      5.40 o 
  -1  -3  15        0.13       -1.57      3.43 o 
   0  -3  15        4.80        4.76      3.32 o 
   1  -3  15       45.81       50.42     11.02 o 
  -8  -2  15        1.56       -2.12      5.09 o 
  -7  -2  15        3.95       -4.68      4.97 o 
  -6  -2  15       88.53       89.63      6.95 o 
  -5  -2  15       51.23       44.91      5.43 o 
  -4  -2  15      148.00      146.89      6.89 o 
  -3  -2  15       73.05       72.01      5.13 o 
  -2  -2  15       47.33       46.50      4.41 o 
  -1  -2  15        6.51        6.04      3.40 o 
   0  -2  15       27.74       28.67      4.06 o 
   1  -2  15       72.45       73.22     10.50 o 
  -8  -1  15        0.62       -8.40      4.75 o 
  -7  -1  15      168.57      192.19     25.04 o 
  -6  -1  15        0.82        0.93      5.05 o 
  -5  -1  15       35.22       45.25      6.90 o 
  -4  -1  15       16.03        9.91      4.37 o 
  -3  -1  15       12.45       15.90      4.66 o 
  -2  -1  15       66.29       72.01      6.26 o 
  -1  -1  15       21.00       13.38      3.85 o 
   0  -1  15      181.51      186.44      8.61 o 
  -7   0  15       75.89       90.79      8.70 o 
  -6   0  15       15.25       15.83      5.72 o 
  -5   0  15       30.12       30.25      8.69 o 
  -4   0  15        2.59        8.14      4.42 o 
  -3   0  15       26.74       24.12      7.62 o 
  -2   0  15        1.34        0.85      4.19 o 
  -1   0  15       39.53       40.53      5.59 o 
  -6   1  15       13.40       10.61      5.56 o 
  -5   1  15        0.71       -0.84      9.38 o 
  -4   1  15        2.42        0.77      7.57 o 
  -3   1  15        0.29        4.63      5.07 o 
  -2   1  15       21.68       21.47      6.15 o 
  -4  -9  16       37.35       49.57     11.02 o 
  -2  -9  16        0.03        7.75      4.65 o 
  -5  -8  16       11.36       11.39     10.76 o 
  -4  -8  16        2.81        4.30      4.95 o 
  -3  -8  16       39.06       47.51      6.88 o 
  -2  -8  16       10.70        3.61      4.48 o 
  -1  -8  16        9.75       12.05      4.82 o 
  -6  -7  16      195.00      254.19     10.00 o 
  -5  -7  16      162.62      196.58      8.88 o 
  -4  -7  16      204.91      230.07      9.89 o 
  -3  -7  16      136.58      150.26      7.94 o 
  -2  -7  16        1.32       -5.68      4.30 o 
  -1  -7  16      191.43      180.73     11.19 o 
   0  -7  16        9.28        7.06      4.82 o 
  -6  -6  16        0.75       -6.25      3.13 o 
  -5  -6  16       46.85       51.86      4.50 o 
  -4  -6  16       59.15       67.25      5.30 o 
  -3  -6  16        3.29        8.06      4.09 o 
  -2  -6  16       44.79       62.82      7.75 o 
  -1  -6  16       54.23       52.32      7.40 o 
   0  -6  16        0.87        3.10      4.82 o 
  -7  -5  16        0.42        2.95      4.20 o 
  -6  -5  16        0.71        1.42      4.22 o 
  -5  -5  16      166.10      184.12      9.68 o 
  -4  -5  16       89.73      116.29      6.64 o 
  -3  -5  16        1.47       -4.12      3.49 o 
  -2  -5  16       14.91       20.71      3.89 o 
  -1  -5  16        0.61        3.25      4.04 o 
   0  -5  16       71.55       94.15      9.12 o 
  -7  -4  16       79.99       71.02      8.02 o 
  -6  -4  16        0.29        6.98      5.28 o 
  -5  -4  16       30.92       32.62      4.80 o 
  -4  -4  16        0.00        3.06      3.68 o 
  -3  -4  16       25.78       23.20      4.23 o 
  -2  -4  16        0.49       -5.99      3.38 o 
  -1  -4  16        7.97        9.97      3.83 o 
  -6  -3  16        0.14        3.50      5.17 o 
  -5  -3  16       20.65       35.83      6.33 o 
  -4  -3  16      133.42      155.64      8.92 o 
  -3  -3  16        8.41        3.02      3.95 o 
  -2  -3  16       34.89       36.44      4.75 o 
  -1  -3  16      196.23      210.79      8.46 o 
  -6  -2  16        2.95        2.46      5.29 o 
  -5  -2  16      113.38      142.41     10.15 o 
  -4  -2  16      154.26      174.72     10.71 o 
  -3  -2  16      164.79      181.11     10.81 o 
  -2  -2  16      121.14      122.50     10.74 o 
  -5  -1  16       44.79       46.47      9.98 o 
  -4  -1  16       27.25       28.42      6.45 o 
  -3  -1  16       21.41       30.24      6.33 o 
                                                 
